# Supplementary material for: Reductive Dechlorination of 2,3-Dichloroaniline by in an Anaerobic Enrichment Culture
Source: Environ Sci Technol. 2025 Jul 14;59(29):15261–71. doi: 10.1021/acs.est.5c04190 (PMC12333009; doi:10.1021/acs.est.5c04190)
Supplement: Supplementary file 1 [file es5c04190_si_001.xlsx]

## Sheet: Table S1
Table S1: qPCR raw data and calculations
Table S1.a: qPCR quality parameters
qPCR reaction	Plate#	Efficiency (%)	R2	Slope	Y Intercept	Lowest std (copies/µL of DNA std)	Highest std (copies/µL of DNA std)
Total bacteria_2024-0119	1	96.029	0.99891	-3.42091	33.4831	100.309	1.00309e+07
Dehalobacter_2024-0129	2	99.1534	0.996972	-3.34238	34.7995	10.0309	10050000
Dehalobacter_2024-0304	3	101.787	0.998468	-3.27985	34.1767	100.309	10050000
Dehalobacter_2024-0306	4	94.196	0.988986	-3.46933	35.7316	10.0309	10050000
Dehalobacter_2024-0320	5	96.1102	0.996503	-3.4188	34.7634	100.309	10050000
Total bacteria_2024-0412	6	102.22	0.996596	-3.26985	32.1989	100.309	1.00309e+07
Table S1.b: qPCR raw data of biotic bottles and calculations in support of data shown in Figures 1 and S6
Day	Bottle No.	Amount sampled (mL)	Elution volume during DNA extraction (µL)	Total bacteria							Dehalobacter (Dhb)
				Dilution factor for sample	Total bacteria SQ mean RAW (copies/µL)	Concentration in original sample (copies/mL culture)	Detection limit (copies/mL culture)	Concentration in original sample (copies/L culture)	Date of qPCR run	Plate # in qPCR run	Dilution factor for sample	Dhb SQ mean RAW (copies/µL)	Concentration in original sample (copies/mL culture)	Detection limit (copies/mL culture)	Concentration in original sample (copies/L culture)	Concentration in original sample (Dhb cell/L culture)a	Concentration in original sample (g dry mass of Dhb /L culture)b	Date of qPCR run	Plate # in qPCR run
0	Biotic bottle 1	4	50	10	8474.68	1.05933e+06	12538.6	1.05933e+09	2024-01-19	1	10	5791.72	723965	1253.86	7.23965e+08	1.80991e+08	1.64521e-05	2024-01-29	2
	Biotic bottle 2	4	50	10	12940.9	1.61761e+06	12538.6	1.61761e+09	2024-01-19	1	10	5805.91	725739	1253.86	7.25739e+08	1.81435e+08	1.64924e-05	2024-01-29	2
	Biotic bottle 3	4	50	10	9408.88	1.17611e+06	12538.6	1.17611e+09	2024-01-19	1	10	5053.57	631696	1253.86	6.31696e+08	1.57924e+08	1.43553e-05	2024-01-29	2
	Biotic bottle 4	4	50	10	13400.8	1.6751e+06	12538.6	1.6751e+09	2024-01-19	1	10	14068.6	1.75857e+06	1253.86	1.75857e+09	4.39644e+08	3.99636e-05	2024-01-29	2
12	Biotic bottle 1	4	50	10	420983	5.26228e+07	12538.6	5.26228e+10	2024-01-19	1	10	108718	1.35898e+07	1253.86	1.35898e+10	3.39745e+09	0.000308828	2024-01-29	2
	Biotic bottle 2	4	50	10	502132	6.27665e+07	12538.6	6.27665e+10	2024-01-19	1	10	90908.7	1.13636e+07	1253.86	1.13636e+10	2.8409e+09	0.000258237	2024-01-29	2
	Biotic bottle 3	4	50	10	711005	8.88756e+07	12538.6	8.88756e+10	2024-01-19	1	10	85242.4	1.06553e+07	1253.86	1.06553e+10	2.66382e+09	0.000242142	2024-01-29	2
	Biotic bottle 4	4	50	10	118651	1.48314e+07	12538.6	1.48314e+10	2024-01-19	1	10	96117.2	1.20147e+07	1253.86	1.20147e+10	3.00366e+09	0.000273033	2024-01-29	2
19	Biotic bottle 1	4	50	10	295523	3.69404e+07	12538.6	3.69404e+10	2024-01-19	1	10	104709	1.30887e+07	1253.86	1.30887e+10	3.27217e+09	0.00029744	2024-01-29	2
	Biotic bottle 2	4	50	10	420531	5.25664e+07	12538.6	5.25664e+10	2024-01-19	1	10	98465.2	1.23081e+07	1253.86	1.23081e+10	3.07704e+09	0.000279703	2024-01-29	2
	Biotic bottle 3	4	50	10	584239	7.30299e+07	12538.6	7.30299e+10	2024-01-19	1	10	163621	2.04527e+07	1253.86	2.04527e+10	5.11317e+09	0.000464787	2024-01-29	2
	Biotic bottle 4	4	50	10	142330	1.77912e+07	12538.6	1.77912e+10	2024-01-19	1	10	117766	1.47208e+07	1253.86	1.47208e+10	3.6802e+09	0.00033453	2024-01-29	2
29	Biotic bottle 1	4	50	10	345168	4.3146e+07	12538.6	4.3146e+10	2024-01-19	1	10	243793	3.04742e+07	1253.86	3.04742e+10	7.61854e+09	0.000692525	2024-01-29	2
	Biotic bottle 2	4	50	10	409955	5.12444e+07	12538.6	5.12444e+10	2024-01-19	1	10	195607	2.44509e+07	1253.86	2.44509e+10	6.11272e+09	0.000555646	2024-01-29	2
	Biotic bottle 3	4	50	10	468957	5.86196e+07	12538.6	5.86196e+10	2024-01-19	1	10	213878	2.67348e+07	1253.86	2.67348e+10	6.68369e+09	0.000607548	2024-01-29	2
	Biotic bottle 4	4	50	10	198776	2.4847e+07	12538.6	2.4847e+10	2024-01-19	1	10	195856	2.44821e+07	1253.86	2.44821e+10	6.12051e+09	0.000556355	2024-01-29	2
39	Biotic bottle 1	4	50	10	369248	4.6156e+07	12538.6	4.6156e+10	2024-01-19	1	10	257958	3.22447e+07	1253.86	3.22447e+10	8.06119e+09	0.000732762	2024-01-29	2
	Biotic bottle 2	4	50	10	441150	5.51437e+07	12538.6	5.51437e+10	2024-01-19	1	10	221965	2.77456e+07	1253.86	2.77456e+10	6.9364e+09	0.000630519	2024-01-29	2
	Biotic bottle 3	4	50	10	462919	5.78649e+07	12538.6	5.78649e+10	2024-01-19	1	10	266046	3.32558e+07	1253.86	3.32558e+10	8.31395e+09	0.000755738	2024-01-29	2
	Biotic bottle 4	4	50	10	215756	2.69695e+07	12538.6	2.69695e+10	2024-01-19	1	10	221085	2.76356e+07	1253.86	2.76356e+10	6.9089e+09	0.000628019	2024-01-29	2
50	Biotic bottle 1	4	50	10	349294	4.36617e+07	12538.6	4.36617e+10	2024-04-12	6	10	293648	3.6706e+07	12538.6	3.6706e+10	9.17649e+09	0.000834143	2024-03-20	5
	Biotic bottle 2	4	50	10	388807	4.86009e+07	12538.6	4.86009e+10	2024-04-12	6	10	253901	3.17376e+07	12538.6	3.17376e+10	7.93439e+09	0.000721236	2024-03-20	5
	Biotic bottle 3	4	50	10	532523	6.65654e+07	12538.6	6.65654e+10	2024-04-12	6	10	293893	3.67367e+07	12538.6	3.67367e+10	9.18417e+09	0.000834841	2024-03-20	5
	Biotic bottle 4	4	50	10	267456	3.3432e+07	12538.6	3.3432e+10	2024-04-12	6	10	262327	3.27909e+07	12538.6	3.27909e+10	8.19771e+09	0.000745172	2024-03-20	5
77	Biotic bottle 1	4	50	10	508169	6.35211e+07	12538.6	6.35211e+10	2024-04-12	6	10	495710	6.19637e+07	12538.6	6.19637e+10	1.54909e+10	0.00140813	2024-03-20	5
	Biotic bottle 2	4	50	10	391126	4.88907e+07	12538.6	4.88907e+10	2024-04-12	6	10	267409	3.34261e+07	12538.6	3.34261e+10	8.35652e+09	0.000759608	2024-03-20	5
	Biotic bottle 3	4	50	10	666171	8.32713e+07	12538.6	8.32713e+10	2024-04-12	6	10	441327	5.51658e+07	12538.6	5.51658e+10	1.37915e+10	0.00125364	2024-03-20	5
	Biotic bottle 4	4	50	10	443976	5.5497e+07	12538.6	5.5497e+10	2024-04-12	6	10	507982	6.34978e+07	12538.6	6.34978e+10	1.58744e+10	0.00144299	2024-03-20	5
86	Biotic bottle 1	4	50	10	581077	7.26347e+07	12538.6	7.26347e+10	2024-04-12	6	20	277598	6.93995e+07	25077.3	6.93995e+10	1.73499e+10	0.0015771	2024-03-20	5
	Biotic bottle 2	4	50	10	467312	5.8414e+07	12538.6	5.8414e+10	2024-04-12	6	10	306084	3.82605e+07	12538.6	3.82605e+10	9.56511e+09	0.000869469	2024-03-20	5
	Biotic bottle 3	4	50	10	697578	8.71972e+07	12538.6	8.71972e+10	2024-04-12	6	20	238897	5.97243e+07	25077.3	5.97243e+10	1.49311e+10	0.00135723	2024-03-20	5
	Biotic bottle 4	4	50	10	577147	7.21433e+07	12538.6	7.21433e+10	2024-04-12	6	20	259398	6.48496e+07	25077.3	6.48496e+10	1.62124e+10	0.00147371	2024-03-20	5
		a. A conversion factor of four gene copies per Dehalobacter cell was assumed.
		b. The mass of one Dehalobacter cell was estimated to be 9.10 × 10-14 g per dry cell. The estimation is detailed in the work of Qiao et al. (2018)
Table S1.C: qPCR raw data of decay bottles and calculations in support of data shown in Figure 2
Day	Bottle No.	Amount sampled (mL)	Elution volume during DNA extraction (µL)	Dehalobacter (Dhb)
				Dilution factor for sample	Dhb SQ mean RAW (copies/µL)	Concentration in original sample (copies/mL culture)	Detection limit (copies/mL culture)	Concentration in original sample (copies/L culture)	Concentration in original sample (Dhb cell/L culture)a	Date of qPCR run	Plate # in qPCR run
0	Decay bottle 1	4	50	10	24968.8	3.1211e+06	1253.86	3.1211e+09	7.80275e+08	2024-03-06	4
	Decay bottle 2	4	50	10	26201.3	3.27516e+06	1253.86	3.27516e+09	8.18791e+08	2024-03-06	4
	Decay bottle 3	4	50	10	28868.5	3.60856e+06	1253.86	3.60856e+09	9.02141e+08	2024-03-06	4
11	Decay bottle 1	4	50	10	19908.6	2.48858e+06	12538.6	2.48858e+09	6.22145e+08	2024-03-04	3
	Decay bottle 2	4	50	10	20169.2	2.52115e+06	12538.6	2.52115e+09	6.30288e+08	2024-03-04	3
	Decay bottle 3	4	50	10	19185.3	2.39816e+06	1253.86	2.39816e+09	5.99539e+08	2024-03-06	4
21	Decay bottle 1	4	50	10	16936.5	2.11707e+06	1253.86	2.11707e+09	5.29267e+08	2024-03-06	4
	Decay bottle 2	4	50	10	17318.4	2.1648e+06	12538.6	2.1648e+09	5.41201e+08	2024-03-04	3
	Decay bottle 3	4	50	10	17803.9	2.22549e+06	12538.6	2.22549e+09	5.56373e+08	2024-03-04	3
31	Decay bottle 1	4	50	10	17491.7	2.18646e+06	12538.6	2.18646e+09	5.46616e+08	2024-03-04	3
	Decay bottle 2	4	50	10	15974.9	1.99687e+06	12538.6	1.99687e+09	4.99217e+08	2024-03-04	3
	Decay bottle 3	4	50	10	16950.2	2.11878e+06	12538.6	2.11878e+09	5.29695e+08	2024-03-04	3
42	Decay bottle 1	4	50	10	15987.7	1.99846e+06	12538.6	1.99846e+09	4.99616e+08	2024-03-04	3
	Decay bottle 2	4	50	10	11264.5	1.40806e+06	12538.6	1.40806e+09	3.52016e+08	2024-03-04	3
	Decay bottle 3	4	50	10	15723.4	1.96542e+06	12538.6	1.96542e+09	4.91355e+08	2024-03-04	3
52	Decay bottle 1	4	50	10	10314.2	1.28927e+06	12538.6	1.28927e+09	3.22319e+08	2024-03-04	3
	Decay bottle 2	4	50	10	9938.63	1.24233e+06	12538.6	1.24233e+09	3.10582e+08	2024-03-04	3
	Decay bottle 3	4	50	10	9934.69	1.24184e+06	12538.6	1.24184e+09	3.10459e+08	2024-03-04	3
62	Decay bottle 1	4	50	10	9120.31	1.14004e+06	12538.6	1.14004e+09	2.8501e+08	2024-03-04	3
	Decay bottle 2	4	50	10	9583.31	1.19791e+06	12538.6	1.19791e+09	2.99479e+08	2024-03-04	3
	Decay bottle 3	4	50	10	9351.16	1.1689e+06	12538.6	1.1689e+09	2.92224e+08	2024-03-04	3
		a. A conversion factor of four gene copies per Dehalobacter cell was assumed.

## Sheet: Table S2
Results for 16S rRNA amplicon sequencing
Table S2. 16S rRNA gene sequence,taxonomic assignment, and relative abundance of bacterial ASVs identified in DNA samples using illumina sequencing
ASV ID	Biotic bottle 1_Day 0	Biotic bottle 1_Day 12	Biotic bottle 1_Day 19	Biotic bottle 1_Day 29	Biotic bottle 1_Day 39	Biotic bottle 1_Day 50	Biotic bottle 1_Day 77	Biotic bottle 1_Day 86	Biotic bottle 2_Day 0	Biotic bottle 2_Day 12	Biotic bottle 2_Day 19	Biotic bottle 2_Day 29	Biotic bottle 2_Day 39	Biotic bottle 2_Day 50	Biotic bottle 2_Day 77	Biotic bottle 2_Day 86	Biotic bottle 3_Day 0	Biotic bottle 3_Day 12	Biotic bottle 3_Day 19	Biotic bottle 3_Day 29	Biotic bottle 3_Day 39	Biotic bottle 3_Day 50	Biotic bottle 3_Day 77	Biotic bottle 3_Day 86	Biotic bottle 4_Day 0	Biotic bottle 4_Day 12	Biotic bottle 4_Day 19	Biotic bottle 4_Day 29	Biotic bottle 4_Day 39	Biotic bottle 4_Day 50	Biotic bottle 4_Day 77	Biotic bottle 4_Day 86	Kingdom	Phylum	Class	Order	Family	Genus	Species	ASV name specified in the main text	Sequence length (bp)	Sequence
c2193edbbc4f5cb1293d24e12172a8a1	0.335473	0.101477	0.198756	0.370209	0.483357	0.447157	0.530469	0.524643	0.373085	0.0431677	0.079857	0.234999	0.288381	0.33967	0.351402	0.357758	0.370922	0.0403473	0.110451	0.222321	0.289394	0.342183	0.393941	0.412641	0.458062	0.255509	0.337929	0.451404	0.527521	0.543159	0.539184	0.519775	Bacteria	Firmicutes	Desulfitobacteriia	Desulfitobacteriales	Syntrophobotulaceae	Dehalobacter	Dehalobacter_sp.	Dehalobacter ASV3	468	GGGCCCGCACAAGCGGTGGAGCATGTGGTTTAATTCGACGCAACGCGAAGAACCTTACCAAGGCTTGACATCCATAGAATCCTGGAGAGATCCGGGAGTGCCCTTCGGGGAGCTATGAGACAGGTGGTGCATGGTTGTCGTCAGCTCGTGTCGTGAGATGTTGGGTTAAGTCCCGCAACGAGCGCAACCCCTATATTTAGTTGCTAACAGGTAAAGCTGAGAACTCTAGATAGACTGCCGGTGACAAACCGGAGGAAGGTGGGGATGACGTCAAATCATCATGCCCCTTATGTCTTGGGCTACACACGTGCTACAATGGACGGTACAGACGGAAGCGAAGCCGCGAGGTGGAGCAAATCCGAGAAAGCCGTTCTCAGTTCGGATTGCAGGCTGCAACTC…
c7c10288c736bd8f7a1a008fdbcbd4ce	0.112383	0.0329887	0.0628192	0.11964	0.159051	0.149477	0.172007	0.169052	0.114667	0.0133883	0.0243275	0.072811	0.0935267	0.11245	0.117386	0.113833	0.103912	0.0131305	0.0350334	0.0706072	0.0945915	0.109113	0.132762	0.136137	0.151368	0.0764933	0.108865	0.148848	0.172174	0.178078	0.177579	0.169343	Bacteria	Firmicutes	Desulfitobacteriia	Desulfitobacteriales	Syntrophobotulaceae	Dehalobacter	Dehalobacter_sp.	Dehalobacter ASV4	468	GGGCCCGCACAAGCGGTGGAGCATGTGGTTTAATTCGACGCAACGCGAAGAACCTTACCAAGGCTTGACATCCATAGAATCCTGGAGAGATCCGGGAGTGCCCTTCGGGGAGCTATGAGACAGGTGGTGCATGGTTGTCGTCAGCTCGTGTCGTGAGATGTTGGGTTAAGTCCCGCAACGAGCGCAACCCCTATATTTAGTTGCTAACAGGTAAAGCTGAGAACTCTAGATAGACTGCCGGTGACAAACCGGAGGAAGGTGGGGACGACGTCAAATCATCATGCCCCTTATGTCTTGGGCTACACACGTGCTACAATGGACGGTACAGACGGAAGCGAAGCCGCGAGGTGGAGCAAATCCGAGAAAGCCGTTCTCAGTTCGGATTGCAGGCTGCAACTC…
42163fc006baf1f8919b4959b43bcae7	0.0361762	0.150362	0.139492	0.0732498	0.045497	0.0497503	0.0279663	0.0271086	0.0484041	0.208266	0.197083	0.12336	0.109507	0.0864641	0.0787255	0.0781	0.0426648	0.201918	0.181042	0.137225	0.121079	0.0880172	0.0719181	0.0602779	0.0340574	0.0303406	0.0416735	0.0283953	0.0128243	0.00756853	0.0400317	0.0389084	Bacteria	Firmicutes	Negativicutes	Veillonellales-Selenomonadales	Sporomusaceae	Sporomusa	uncultured	/	469	GGGCCCGCACAAGCGGTGGAGTATGTGGTTTAATTCGACGCAACGCGAAGAACCTTACCAGGACTTGACATTGAGTGAAAAACTAAGAGATTAGTACCTATCCTTCGGGATACACGAAAACAGGTGGTGCATGGCTGTCGTCAGCTCGTGTCGTGAGATGTTGGGTTAAGTCCCGCAACGAGCGCAACCCTTATCCTTTGTTGCCAGCGCGTTATGGTGGGAACTCAAGGGAGACTGCCGCAGACAATGCGGAGGAAGGCGGGGATGACGTCAAGTCATCATGCCCCTTATGTCCTGGGCTACACACGTACTACAATGGGCTTAAACAAAGCGAAGCAAGCCCGCGAGGGTAAGCCAAACGCATAAACAAGCTCTCAGTTCGGATCGGAGGCTGCAACT…
d361fd0a32d1aa17a29f971a811ce6a4	0.0301147	0.00537385	0.0136021	0.0310761	0.0205687	0.0246725	0.0234538	0.0227817	0.0235538	0.00245743	0.00728603	0.0232391	0.0231864	0.0237881	0.0309316	0.0375409	0.0231808	0.000950084	0.0076364	0.0138304	0.0132062	0.0163119	0.0170915	0.0199723	0.0262835	0.0107139	0.0194768	0.0248843	0.0207085	0.0206795	0.00862695	0.0127003	Bacteria	Chloroflexi	Anaerolineae	Anaerolineales	Anaerolineaceae	Anaerolineaceae(Family)	uncultured	/	453	GTCCCCGCACAAGCAGCGGAGCGTGTGGTTTAATTCGTTGCTACACGAAGAACCTTACCTGGGTTTGACATAGAGGTGGTAGGGAAGCGAAAGCGGACCGACCCTTCGGGGAGCCTCTACAGGTGTTGCATGGCTGTCGTCAGCTCGTGTCGTGAGATGTTCGGTTAAGTCCGCTAACGAGCGCAACCCTCGCTGTGTGTTACAAGTGTCACACGGTACTGCCGGTATTAAGTCGGAGGAAGGTGGGGATGACGTCAAGTCAGCATGACCTTTATATCCAGGGCTACACACACGCTACAATGGTCAGTACAATAGGTTGCCAAGCCGCGAGGCGGAGCCAATCCTAAAAAGCTGGCCTCAGTTCAGATTGCAGTCTGCAACTCGACTGCATGAAGTTGG…
fdd6b537ae5c6499e7aa7495c5e6c55e	0.0248916	0.120229	0.114929	0.0561922	0.0380644	0.0365916	0.0217474	0.0203264	0.0375742	0.179573	0.165444	0.10156	0.0862246	0.0642311	0.0581571	0.0583351	0.0300742	0.169689	0.151359	0.108355	0.0966291	0.0682293	0.0543251	0.0475847	0.0219251	0.0230161	0.0311337	0.0207589	0.00940919	0.00557593	0.032197	0.0312001	Bacteria	Firmicutes	Negativicutes	Veillonellales-Selenomonadales	Sporomusaceae	Sporomusa	uncultured	/	469	GGGCCCGCACAAGCGGTGGAGTATGTGGTTTAATTCGACGCAACGCGAAGAACCTTACCAGGACTTGACATTGAGTGAAAAGCTAAGAGATTAGTTCCTATCCTTCGGGATACACGAAAACAGGTGGTGCATGGCTGTCGTCAGCTCGTGTCGTGAGATGTTGGGTTAAGTCCCGCAACGAGCGCAACCCTTATCCTTTGTTGCCAGCGCGTTATGGTGGGAACTCAAGGGAGACTGCCGCAGACAATGCGGAGGAAGGCGGGGATGACGTCAAGTCATCATGCCCCTTATGTCCTGGGCTACACACGTACTACAATGGGCTTAAACAAAGCGAAGCAAGCCCGCGAGGGTAAGCCAAACGCATAAACAAGCTCTCAGTTCGGATCGGAGGCTGCAACT…
8b9a33c084f2356d0299d4e3bf7de964	0.0300569	0.107322	0.0990432	0.0525215	0.0331968	0.0360195	0.0199272	0.0194812	0.032388	0.150434	0.140711	0.0854498	0.0765426	0.0600505	0.0536781	0.0532721	0.0193958	0.141927	0.126289	0.0933006	0.083893	0.0626644	0.0508149	0.0425114	0.0230548	0.0231153	0.0302109	0.0209219	0.00961527	0.00512383	0.0274874	0.0312185	Bacteria	Firmicutes	Negativicutes	Veillonellales-Selenomonadales	Sporomusaceae	Sporomusa	Sporomusa_ovata	/	469	GGGCCCGCACAAGCGGTGGAGTATGTGGTTTAATTCGACGCAACGCGAAGAACCTTACCAGGACTTGACATTGAGTGAAAAGCTAAGAGATTAGTTCCTATCCTTCGGGATACACGAAAACAGGTGGTGCATGGCTGTCGTCAGCTCGTGTCGTGAGATGTTGGGTTAAGTCCCGCAACGAGCGCAACCCTTATCCTTTGTTGCCAGCACGTAATGGTGGGAACTCAAGGGAGACTGCCGCAGACAATGCGGAGGAAGGCGGGGATGACGTCAAGTCATCATGCCCCTTATGTCCTGGGCTACACACGTACTACAATGGGCTTAAACAAAGCGAAGCAAGCCCGCGAGGGTAAGCCAAACGCATAAACAAGCTCTCAGTTCGGATCGGAGGCTGCAACT…
5d9f0575b9bd9217b7aebeeef11aa3a1	0.0261347	0.10645	0.0947426	0.0522123	0.0324346	0.0368896	0.0194153	0.0189982	0.026757	0.134618	0.130833	0.0862772	0.0750101	0.0636001	0.0580341	0.0550386	0.034124	0.131493	0.11632	0.0931703	0.0818787	0.0651997	0.0489344	0.0431531	0.024807	0.0237535	0.0358268	0.0200191	0.00857897	0.00574337	0.0284997	0.029897	Bacteria	Firmicutes	Negativicutes	Veillonellales-Selenomonadales	Sporomusaceae	Sporomusa	uncultured	/	469	GGGCCCGCACAAGCGGTGGAGTATGTGGTTTAATTCGACGCAACGCGAAGAACCTTACCAGGACTTGACATTGAGTGAAAAACTAAGAGATTAGTTCCTATCCTTCGGGATACACGAAAACAGGTGGTGCATGGCTGTCGTCAGCTCGTGTCGTGAGATGTTGGGTTAAGTCCCGCAACGAGCGCAACCCTTATCCTTTGTTGCCAGCGCGTAAAGGCGGGAACTCAAGGGAGACTGCCGCAGACAATGCGGAGGAAGGCGGGGATGACGTCAAGTCATCATGCCCCTTATGTCCTGGGCTACACACGTACTACAATGGGCTTAAACAAAGCGAAGCAAGCCCGCGAGGGTAAGCCAAACGCATAAACAAGCTCTCAGTTCGGATCGGAGGCTGCAACT…
4d5e7d7de88fdb3a9452db375e68f339	0.0258071	0.0069846	0.00656888	0.0118279	0.01153	0.0169132	0.0139737	0.018817	0.0286001	0.00344841	0.0051446	0.0117754	0.0116893	0.0182664	0.0178283	0.0187357	0.0312803	0.0035045	0.00698169	0.0117594	0.0107449	0.0164873	0.0167572	0.0158816	0.0276088	0.0132594	0.0102848	0.011066	0.00830811	0.0113695	0.00996941	0.0106264	Bacteria	Firmicutes	Clostridia	Clostridia	Gracilibacteraceae	Gracilibacter	uncultured_bacterium	/	462	GGGCCCGCACAAGCAGCGGAGCATGTGGTTTAATTCGAAGCAACGCGAAGAACCTTACCAGAACTTGACATCGTCTGAATAATCCGTAATGGGAGAAGTCCTTCGGGACAGATAGACAGGTGGTGCATGGTTGTCGTCAGCTCGTGTCGTGAGATGTTGGGTTAAGTCCCGCAACGAGCGCAACCCTTATTGCTAGTTGCCATCATTAAGTTGGGGACTCTAGTGAGACTGCCGGAGACAATTCGGAGGAAGGTGGGGATGACGTCAAATCATCATGCCCCTTATGTTCTGGGCTACACACGTGCTACAATGGGTGTAACAACGGGAAGCGAGCTGGAGACAGCGAGCAAAACTCTAAAAAGCACCCTCAGTTCGGATTGGAGGCTGAAACCCGCCTGC…
ad7ce65bde11bf8bc30309f334f0a5cf	0.0570974	0.00165998	0.00222261	0.00296683	0.00382693	0.0073064	0.0116605	0.0149731	0.0346633	0.000740733	0.000887443	0.0019186	0.00246408	0.00370738	0.00649898	0.00632867	0.0484208	0.000785099	0.00113088	0.00160027	0.00202592	0.00417763	0.0130589	0.0160621	0.0130395	0.00333967	0.00477205	0.00456432	0.00357408	0.00405218	0.00169458	0.0015233	Bacteria	Firmicutes	Uncultured	Uncultured	Uncultured	Firmicutes(Phylum)	uncultured	/	472	GGGCCCGCACAAGCGGTGGAGCATGTGGTTTAATTCGATGCAACGCGAAGAACCTTACCAGGGTTTGACATCCCGCGAACCCCGTGGAAACACGGGGGTGCCAGTAGAGATACCGGAGCGCGGAGACAGGTGGTGCATGGTTGTCGTCAGCTCGTGTCGTGAGATGTTGGGTTAAGTCCCGCAACGAGCGCAACCCTTACCCTTAGTTGCCATCATTCAGTTGGGCACTCTAGGGGGACTGCCGGTGACAAACCGGAGGAAGGTGGGGATGACGTCAAATCATCATGCCCTTTATATCCTGGGCTACACACGTGCTACAATGGCCGGTACAGAGGGCGGCTAAGCAGCGATGCGGAGCTAATCCCAAAAAGCCGGCCCCAGTTCGGATTGCAGGCTGCA…
d037e1801b1a5341bab1fd5478571a46	0.0480582	0.152416	0.0768019	0.0426079	0.0168811	0.0218596	0.011926	0.0138662	0.0455187	0.0866208	0.0630342	0.053511	0.0259389	0.02647	0.0221317	0.0200709	0.0407821	0.115853	0.0779413	0.0625552	0.0286764	0.0321933	0.020163	0.0204736	0.0373661	0.280107	0.154709	0.062935	0.0323846	0.0325849	0.0150091	0.0164626	Bacteria	Firmicutes	Clostridia	Clostridiales	Clostridiaceae	Clostridium_sensu_stricto_7	uncultured	/	461	GGACCCGCACAAGCAGCGGAGCATGTGGTTTAATTCGAAGCAACGCGAAGAACCTTACCTAGACTTGACATCTCCTGAATTACTCGTAACAGAGGAAGCCCTTCGGGGCAGGAAGACAGGTGGTGCATGGTTGTCGTCAGCTCGTGTCGTGAGATGTTGGGTTAAGTCCCGCAACGAGCGCAACCCTTATCGTTAGTTGCTACCATTAAGTTGAGCACTCTAGCGAGACTGCCTGGGTTAACCAGGAGGAAGGTGGGGATGACGTCAAATCATCATGCCCCTTATGTCTAGGGCTACACACGTGCTACAATGGCCGGTACAACGAGAAGCAAACCCGTGAGGGGGAGCCAAACTAAAAAACCGGTCCCAGTTCGGATTGTAGGCTGAAACTCGCCTACA…
b53b690f29185c6ecb4588a51c3c487e	0.00387395	0.000112541	6.08935e-05	0.00011841	0.000147505	0.00115615	0.0110728	0.0114512	0.00399131	0	7.07382e-05	4.79651e-05	0	0	0.000333731	0.00119619	0.00202979	0	7.73759e-05	0	0	0	0	0	0.00187676	0.000141812	0.000728558	0.00707846	0.00731891	0.01291	0.00580999	0.00708426	Bacteria	Firmicutes	Desulfitobacteriia	Desulfitobacteriales	Desulfitobacteriaceae	Desulfosporosinus	uncultured_bacterium	/	467	GGGCCCGCACAAGCGGTGGAGCATGTGGTTTAATTCGACGCAACGCGAAGAACCTTACCAGGGCTTGACATCCTTAGAATCCTGAGGAAACTCGGGAGTGCCCTTCTGGGAGCTAAGAGACAGGTGGTGCATGGTTGTCGTCAGCTCGTGTCGTGAGATGTTGGGTTAAGTCCCGCAACGAGCGCAACCCCTATATTTAGTTGCTAACAGGAAAGCTGAGCACTCTAGAAAGACTGCCGGTGATAAACCGGAGGAAGGTGGGGATGACGTCAAATCATCATGCCCCTTATGTTCTGGGCTACACACGTGCTACAATGGCCGGTACAAACGGAAGCAAGCCCGCGAGGTGGAGCAAATCTGAGAAAACCGGTCTCAGTTCGGATTGCAGGCTGCAACTCG…
a5c19102b8e29ae5ff24328618e82818	0.00160933	0.00014771	0.000266409	0.0029471	0.0172908	0.0153041	0.010504	0.0106462	0.000406757	6.50644e-05	0.000122184	0.00121112	0.0176272	0.0165649	0.0184957	0.0146185	0.00108844	3.98239e-05	0.000113088	0.00091961	0.0109017	0.0138244	0.0135186	0.0109687	0.00282848	0.000198537	0.000607131	0.00764273	0.0198076	0.0177827	0.00871498	0.00756144	Bacteria	Firmicutes	Desulfotomaculia	Desulfotomaculales	Desulfotomaculales	Pelotomaculum	uncultured_bacterium	/	468	GGGCCCGCACAAGCGGTGGAGCATGTGGTTTAATTCGACGCAACGCGAAGAACCTTACCAGGGCTTGACATCCCCTGCTTGCGTATGAAAGTACGTTTTCATCTTCGGATGACAGGGAGACAGGTGGTGCATGGTTGTCGTCAGCTCGTGTCGTGAGATGTTGGGTTAAGTCCCGCAACGAGCGCAACCCTTACGTTTAGTTGCTAACAGGTGAAGCTGAGCACTCTAGACGAACTGCCGTTGACAAAACGGAGGAAGGTGGGGATGACGTCAAATCATCATGCCCCTTATGTTCTGGGCTACACACGTGCTACAATGGCCGGTACAGAGGGAAGCGAAGCCGCGAGGAAGAGCAAATCCCAAAAAGCCGGTCTCAGTTCGGATTGCAGGCTGCAACCC…
ddd2be44f4c2abd9a836a05b4fa977ad	0.0200829	0.00181473	0.00610457	0.0122094	0.00724412	0.010453	0.0111486	0.0105255	0.00976217	0.00108107	0.00300959	0.00908339	0.00747637	0.00875572	0.0108375	0.0120593	0.0224454	0.000534778	0.00301171	0.00474287	0.00500967	0.00931197	0.013247	0.0182278	0.0109314	0.00585683	0.0132597	0.0172729	0.0187477	0.0178497	0.00662427	0.0098005	Bacteria	Chloroflexi	Anaerolineae	Anaerolineales	Anaerolineaceae	Anaerolineaceae(Family)	uncultured	/	453	GTCCCCGCACAAGCAGCGGAGCGTGTGGTTTAATTCGTTGCTACACGAAGAACCTTACCTGGGTTTGACATAGCAGTGGTAGGGAAGCGAAAGCGGACCGACCCTTCGGGGAGCTGTTACAGGTGTTGCATGGCTGTCGTCAGCTCGTGTCGTGAGATGTTCGGTTAAGTCCGCTAACGAGCGCAACCCGCGTTGTGTGTTACAAGTGTCACACAATACCGCCGGTATTAAGTCGGAGGAAGGTGCGGATGACGTCAAGTCAGCATGACCTTTATATCCAGGGCTACACACACGCTACAATGGTCAGCACAATAGGTTGCCAAGTCGTGAGACGGAGCCAATCCTCCAAAGCTGGCCTCAGTTCAGATTGCAGGCTGCAACTCGCCTGCATGAAGTTGG…
f373e250f6f8139e9c75d83a1f08c221	0.0152934	0.0150805	0.0115013	0.0160709	0.00574449	0.00964255	0.0072428	0.00897583	0.0208844	0.00881373	0.0105721	0.0175792	0.00818554	0.00957833	0.00987143	0.0115446	0.00943313	0.0083687	0.0150526	0.0153365	0.00927049	0.012214	0.0109277	0.0143376	0.0199861	0.0246398	0.0199382	0.0148152	0.0116584	0.0121063	0.00506173	0.00548755	Bacteria	Firmicutes	Clostridia	Peptostreptococcales-Tissierellales	Sedimentibacteraceae	Sedimentibacter	uncultured	/	468	GGACCCGCACAAGCAGCGGAGCATGTGGTTTAATTCGAAGCAACGCGAAGAACCTTACCAAGGCTTGACATCCCCTTGACCGGCACAGAGATGTGCCCTCTCCTTCGGGAGCAAGGGTGACAGGTGGTGCATGGTTGTCGTCAGCTCGTGTCGTGAGATGTTGGGTTAAGTCCCGCAACGAGCGCAACCCTTATCCTTAGTTGCCAGCAGGTAAAGCTGGGCACTCTAAGGAGACTGCCGATGATAAATCGGAGGAAGGTGGGGATGACGTCAAATCATCATGCCCCTTATGTCTTGGGCTACACACGTGCTACAATGGTCGGTACAAAGGGCAGCGAAGGAGTGATCTGGAGCGAATCCCAATAAACCGATCCCAGTTCGGATTGTAGGCTGCAACTC…
2348b537ba0b69cedef71e3b409df721	0.0124313	0.0469297	0.0401592	0.0233268	0.014521	0.0160073	0.00817186	0.00881483	0.0147195	0.0530826	0.0505264	0.0371969	0.0317746	0.0270222	0.0238706	0.0252312	0.00964886	0.0530568	0.0481695	0.0402311	0.035027	0.0275532	0.0217718	0.0197919	0.0109137	0.00862216	0.0123916	0.00845152	0.00433364	0.00224377	0.0129404	0.0144255	Bacteria	Firmicutes	Negativicutes	Veillonellales-Selenomonadales	Sporomusaceae	Sporomusa	uncultured	/	469	GGGCCCGCACAAGCGGTGGAGTATGTGGTTTAATTCGACGCAACGCGAAGAACCTTACCAGGACTTGACATTGAGTGAAAGACTAAGAGATTAGTACCTATCCTTCGGGATACACGAAAACAGGTGGTGCATGGCTGTCGTCAGCTCGTGTCGTGAGATGTTGGGTTAAGTCCCGCAACGAGCGCAACCCTTATCCTTTGTTGCCAGCGCGTTATGGCGGGAACTCAAGGGAGACTGCCGCAGACAATGCGGAGGAAGGCGGGGATGACGTCAAGTCATCATGCCCCTTATGTCCTGGGCTACACACGTACTACAATGGGCTTAAACAAAGCGAAGCAAGCCCGCGAGGGTAAGCCAAACGCATAAACAAGCTCTCAGTTCGGATCGGAGGCTGCAACT…
fa164756bcadd8e5948e743faf5ddab8	0.00725643	0.000541605	0.000441478	0.00113805	0.00190117	0.00417168	0.0072428	0.0085532	0.00794448	0	0.000225076	0.000857376	0.00161066	0.0023326	0.00769339	0.00581403	0.00645218	0.000153606	0.000357119	0.000296882	0.000441176	0.00108427	0.0014626	0.00142373	0.00179671	0.000659425	0.00083177	0.00118497	0.00108341	0.000753504	0	0	Bacteria	Firmicutes	Desulfotomaculia	Desulfotomaculales	Desulfotomaculales	Cryptanaerobacter	uncultured_bacterium	/	471	GGGCCCGCACAAGCGGTGGAGCATGTGGTTTAATTCGACGCAACGCGAAGAACCTTACCAGGGCTTGACATCCTCTGACAGCCATTGAAAGGTGGTTTTCTGCCTTCGGGTAGACAGAGAGACAGGTGGTGCATGGTTGTCGTCAGCTCGTGTCGTGAGATGTTGGGTTAAGTCCCGCAACGAGCGCAACCCTTACGTTTAGTTGCTAACGTGTAGAGATGAGCACTCTAGACGAACTGCCGTTGACAAAACGGAGGAAGGTGGGGATGACGTCAAATCATCATGCCCCTTATGTCCTGGGCTACACACGTGCTACAATGGCCGGTACAAAGGGACGCGAAGCCGCGAGGTGGAGCAAATCCGATAAAAGCCGGTCTCAGTTCGGATTGCAGGCTGAAA…
b951cd7d9a1a651e018e11a6e75906c7	0.0143201	0.0475346	0.0433866	0.0227874	0.0148816	0.0155425	0.00851314	0.0085532	0.0138425	0.0622516	0.0593493	0.0377245	0.0329705	0.0278448	0.0254514	0.024049	0.0172189	0.0611126	0.0541929	0.043171	0.0370529	0.0279678	0.0216883	0.0194911	0.00618173	0.00931703	0.012604	0.00848286	0.00387437	0.00294704	0.0120161	0.0122598	Bacteria	Firmicutes	Negativicutes	Veillonellales-Selenomonadales	Sporomusaceae	Sporomusa	uncultured	/	469	GGGCCCGCACAAGCGGTGGAGTATGTGGTTTAATTCGACGCAACGCGAAGAACCTTACCAGGACTTGACATTGAGTGAAAAACTAAGAGATTAGTGCCTATCCTTCGGGATACACGAAAACAGGTGGTGCATGGCTGTCGTCAGCTCGTGTCGTGAGATGTTGGGTTAAGTCCCGCAACGAGCGCAACCCTTATCCTTTGTTGCCAGCGCGTTATGGTGGGAACTCAAGGGAGACTGCCGCAGACAATGCGGAGGAAGGCGGGGATGACGTCAAGTCATCATGCCCCTTATGTCCTGGGCTACACACGTACTACAATGGGCTTAAACAAAGCGAAGCAAGCCCGCGAGGGTAAGCCAAACGCATAAACAAGCTCTCAGTTCGGATCGGAGGCTGCAACT…
de483488d1a2a12ec46942e7a434f49c	0.0100414	0.00272913	0.00841852	0.0151368	0.0111202	0.0131825	0.00997308	0.00654068	0.00401673	0.000850842	0.00293242	0.00587572	0.00934546	0.0115503	0.0136479	0.011795	0.00939391	0.000580291	0.00180345	0.00498183	0.00871902	0.00870605	0.0138111	0.0140368	0.00724908	0.00893414	0.0104548	0.0123638	0.00716582	0.00716666	0.00459957	0.00752473	Bacteria	Chloroflexi	Anaerolineae	Anaerolineales	Anaerolineaceae	Leptolinea	uncultured	/	452	GGCCCCGCACAAGCAGCGGAGCGTGTGGTTTAATTCGATGCTACACGAAGAACCTTACCAGGGTTTGACATGCAAGTGGTAGGAAACCGAAAGGTGACCGACCCTTCGGGGAGCTTGCACAGGTGCTGCATGGCTGTCGTCAGCTCGTGTCGTGAGATGTTCGGTTAAGTCCGCTAACGAGCGCAACCCTCGCTGTGTGTTACAAGTGTCACACGGTACTGCCGGTCTTAAGCCGGAGGAAGGTGGGGATGACGTCAAGTCAGCATGGCCTTTATGTCCTGGGCTACACACACGCTACAATGGCCAACACAATAGGTTGCTAAGCCGCGAGGTGGAGCCAATCCTCAAAGTTGGTCTCAGTTCAGATTGTAGGCTGCAACTCGCCTGCATGAAGATGGA…
3b2bdeaa83b17d6810fb7666af0eda7f	0.0101667	0.00365759	0.00754318	0.0131304	0.00573629	0.00793812	0.00614311	0.00646018	0.0078555	0.00176675	0.00488737	0.0130105	0.00909304	0.00926281	0.0101525	0.0126156	0.0104725	0.000694073	0.00506514	0.0075017	0.00585138	0.00832337	0.00773088	0.0118109	0.0080407	0.0129191	0.0251474	0.0261257	0.0222335	0.0194906	0.00631616	0.00939674	Bacteria	Chloroflexi	Anaerolineae	Anaerolineales	Anaerolineaceae	Longilinea	uncultured_Longilinea	/	452	GGGCCCGCACAAGCAGCGGAGCGTGTGGTTTAATTCGATGTTACACGAAGAACCTTACCAGGGTTTGACATGTAGGTGGTAGTGAAGCGAAAGCGGAACGACTCTTCGGAGAGCCTGCACAGGTGCTGCATGGCTGTCGTCAGCTCGTGTCGTGAGATGTTCGGTTAAGTCCGCTAACGAGCGCAACCCCTGCTGTGTGTTACAAGTGTCACACGGGACTGCCGGTCTTAAGCCGGAGGAAGGTGGGGATGACGTCAAGTCAGCATGGCCTTTATATCCTGGGCTACACACACGCTACAATGGGTGGTACAACAGGTTGCGAAACCGCGAGGTGGAGCCAATCCTTAAAGCCATCCTCAGTTCAGATTGTAGGCTGCAACTCGCCTGCATGAAGATGGA…
34e04f4de87fd0ef265f0a11536c1ad4	0.00970415	0.00974186	0.00789331	0.0103214	0.00461362	0.00609066	0.00534678	0.00571555	0.00995284	0.0066716	0.00823778	0.012399	0.00591979	0.00646819	0.00725427	0.0086376	0.0116983	0.00535915	0.00969579	0.0104995	0.00579914	0.00803635	0.00687422	0.00910385	0.0110293	0.0168189	0.0123187	0.00994997	0.0069303	0.00735085	0.0034992	0.00427625	Bacteria	Firmicutes	Clostridia	Peptostreptococcales-Tissierellales	Sedimentibacteraceae	Sedimentibacter	uncultured	/	468	GGACCCGCACAAGCAGCGGAGCATGTGGTTTAATTCGAAGCAACGCGAAGAACCTTACCAAGGCTTGACATCCCCTTGACCGGCACAGAGATGTGCCCTCTCCTTCGGGAGCAAGGGTGACAGGTGGTGCATGGTTGTCGTCAGCTCGTGTCGTGAGATGTTGGGTTAAGTCCCGCAACGAGCGCAACCCTTATCCTTAGTTGCCAGCAGGTTAAGCTGGGCACTCTAAGGAGACTGCCGATGATAAATCGGAGGAAGGTGGGGATGACGTCAAATCATCATGCCCCTTATGTCTTGGGCTACACACGTGCTACAATGGTCGGTACAAAGGGCAGCGAAGGAGTGATCTGGAGCGAATCCCAATAAACCGATCCCAGTTCGGATTGTAGGCTGCAACTC…
22ae10134b70bedf0cf406789c275ea0	0.00439433	0.000464233	0.000509983	0.00144724	0.00107351	0.00219311	0.00420917	0.00531305	0.00449975	0.000160159	0.000237938	0.000881358	0.00110583	0.00153253	0.00252933	0.00308784	0.00359871	0	0.00026784	0.000658933	0.000737228	0.000876983	0.00152528	0.00190499	0.00411819	0.000950139	0.000789271	0.00252668	0.00270264	0.00514057	0.00574396	0.00831391	Bacteria	Firmicutes	Desulfotomaculia	Desulfotomaculales	Desulfotomaculales	Cryptanaerobacter	uncultured_bacterium	/	471	GGGCCCGCACAAGCGGTGGAGCATGTGGTTTAATTCGACGCAACGCGAAGAACCTTACCAGGGCTTGACATCCTCTGACAGCCATTGAAAGGTGGTTTTCTGCCTTCGGGTAGACAGAGAGACAGGTGGTGCATGGTTGTCGTCAGCTCGTGTCGTGAGATGTTGGGTTAAGTCCCGCAACGAGCGCAACCCTTACGTTTAGTTGCTAACGTGTAAAGATGAGCACTCTAGACGAACTGCCGTTGACAAAACGGAGGAAGGTGGGGATGACGTCAAATCATCATGCCCCTTATGTCCTGGGCTACACACGTGCTACAATGGCCGGTACAAAGGGAAGCGAAGCCGCGAGGTGGAGCAAATCCGAAAAAAGCCGGTCTCAGTTCGGATTGCAGGCTGAAA…
5db451e135b37fe9ffed378c69028f91	0.000790209	0	8.37285e-05	0.00141434	0.00867819	0.00778317	0.00515718	0.00470929	0.00110587	0	0	0.000725472	0.00911107	0.00816975	0.00885267	0.00778914	0.000156892	0	0	0.000535836	0.0050503	0.00580403	0.00649812	0.00559466	0	8.50871e-05	0.000182139	0.0034734	0.010628	0.00967834	0.00413741	0.00383578	Bacteria	Firmicutes	Desulfotomaculia	Desulfotomaculales	Desulfotomaculales	Pelotomaculum	uncultured_bacterium	/	468	GGGCCCGCACAAGCGGTGGAGCATGTGGTTTAATTCGACGCAACGCGAAGAACCTTACCAGGGCTTGACATCCCCTGAGCGCGTATGAAAGTACGTTTTCATCTTCGGATGACAGGGAGACAGGTGGTGCATGGTTGTCGTCAGCTCGTGTCGTGAGATGTTGGGTTAAGTCCCGCAACGAGCGCAACCCTTACGTTTAGTTGCTAACGCATGAAGGTGAGCACTCTAGACGAACTGCCGTTGACAAAACGGAGGAAGGTGGGGATGACGTCAAATCATCATGCCCCTTATGTTCTGGGCTACACACGTGCTACAATGGCCGGTACAGAGGGAAGCGAAGCCGCGAGGAAGAGCAAATCCCAAAAAGCCGGTCTCAGTTCGGATTGCAGGCTGCAACCC…
25961d5ca59b5d2efa7cdbe35530e23d	0.00118531	0	0	0.00147355	0.0082029	0.00721105	0.00557431	0.00468917	0.000572002	0	0	0.000629542	0.00869638	0.00820356	0.00885267	0.00735795	0.000274561	0	0	0.000369292	0.00510835	0.00601132	0.00664438	0.00521366	0.0003291	0.00012054	0.000133569	0.00367403	0.00972126	0.00885786	0.00429147	0.00383578	Bacteria	Firmicutes	Desulfotomaculia	Desulfotomaculales	Desulfotomaculales	Pelotomaculum	uncultured_bacterium	/	468	GGGCCCGCACAAGCGGTGGAGCATGTGGTTTAATTCGACGCAACGCGAAGAACCTTACCAGGGCTTGACATCCCCTGCTTGCGTATGAAAGTACGTTTTCATCTTCGGATGACAGGGAGACAGGTGGTGCATGGTTGTCGTCAGCTCGTGTCGTGAGATGTTGGGTTAAGTCCCGCAACGAGCGCAACCCTTACGTTTAGTTGCTAACAGGTGAAGCTGAGCACTCTAGACGAACTGCCGTTGACAAAACGGAGGAAGGTGGGGATGACGTCAAATCATCATGCCCCTTATGTTCTGGGCTACACACGTGCTACAATGGCCGGTACAGAGGGAAGCGAAGCCGCGAGGTGGAGCAAATCCCAAAAAGCCGGTCTCAGTTCGGATTGCAGGCTGCAACCC…
a82783889c401d36799a3dae63e979b5	0.00185988	0.000984737	0.00211605	0.00508506	0.00322871	0.00438623	0.00303364	0.00444766	0.00233885	0.000325322	0.00122184	0.00486846	0.00385838	0.00413558	0.00456685	0.00431184	0.00268677	0.000164985	0.000970175	0.00297606	0.00337848	0.00714343	0.0100293	0.0119914	0.00201018	0.00163084	0.00316315	0.00496558	0.004999	0.00453777	0.00239882	0.00405601	Bacteria	Bacteroidota	Bacteroidia	Bacteroidales	Bacteroidetes_vadinHA17	Bacteroidetes_vadinHA17	uncultured	/	465	GGGCCCGCACAAGCGGAGGAACATGTGGTTTAATTCGATGATACGCGAGGAACCTTACCTGGGCTTAAATGTAGAGTGCATTTTCTAGAGATAGGAATTCCCTTCGGGGCTTTCTGCAAGGTGCTGCATGGTTGTCGTCAGCTCGTGCCGTGAGGTGTCGGGTTAAGTCCCATAACGAGCGCAACCCTTATCGTTAGTTGCCATCTGGTAAAGCAGGGGACTCTAGCGAAACTGCCACCGTAAGGTGAGAGGAAGGTGGGGATGACGTCAAATCAGCACGGCCCTTATGTCCAGGGCTACACACGTGTTACAATGGTCGGTACAGAGGGCAGCTACCTGGTGACAGGATGCTAATCTCGAAAACCGGTCTCAGTTCGGATCGAAGTCTGCAACTCGACT…
5949fa05c3d42ddbfe2ccab2fe72b71f	0.000240917	7.73722e-05	7.61168e-05	0.00105911	0.00864542	0.00752095	0.0051003	0.00442754	0.000139823	0	0	0.000707485	0.00855816	0.00784296	0.00825546	0.0065234	0.00114727	0	9.52319e-05	0.000318605	0.0050561	0.00515028	0.00664438	0.00491287	0.0026328	9.92683e-05	0.000115355	0.00260191	0.0096035	0.00815459	0.0034992	0.00352378	Bacteria	Firmicutes	Desulfotomaculia	Desulfotomaculales	Desulfotomaculales	Pelotomaculum	uncultured_bacterium	/	468	GGGCCCGCACAAGCGGTGGAGCATGTGGTTTAATTCGACGCAACGCGAAGAACCTTACCAGGGCTTGACATCCCCTGAGCGCGTATGAAAGTACGTTTTCATCTTCGGATGACAGGGAGACAGGTGGTGCATGGTTGTCGTCAGCTCGTGTCGTGAGATGTTGGGTTAAGTCCCGCAACGAGCGCAACCCTTACGTTTAGTTGCTAACAGGTGAAGCTGAGCACTCTAGACGAACTGCCGTTGACAAAACGGAGGAAGGTGGGGATGACGTCAAATCATCATGCCCCTTATGTTCTGGGCTACACACGTGCTACAATGGCCGGTACAGAGGGAAGCGAAGCCGCGAGGAAGAGCAAATCCCAAAAAGCCGGTCTCAGTTCGGATTGCAGGCTGCAACCC…
7926686ec6a9b594d67b4f10a53ed9b3	0.000655295	0	0	0.00104596	0.00817832	0.00756862	0.00521406	0.00398479	0	0	0	0.000455668	0.00795716	0.00770774	0.00820277	0.00694068	0.000980575	0	0	0.000485149	0.00475425	0.00559675	0.00635186	0.00463214	0.000462518	0.000163084	0	0.0029969	0.00900291	0.00877413	0.0046656	0.00361554	Bacteria	Firmicutes	Desulfotomaculia	Desulfotomaculales	Desulfotomaculales	Pelotomaculum	uncultured_bacterium	/	468	GGGCCCGCACAAGCGGTGGAGCATGTGGTTTAATTCGACGCAACGCGAAGAACCTTACCAGGGCTTGACATCCCCTGCTTGCGTATGAAAGTACGTTTTCATCTTCGGATGACAGGGAGACAGGTGGTGCATGGTTGTCGTCAGCTCGTGTCGTGAGATGTTGGGTTAAGTCCCGCAACGAGCGCAACCCTTACGTTTAGTTGCTAACAGATGAAGCTGAGCACTCTAGACGAACTGCCGTTGACAAAACGGAGGAAGGTGGGGATGACGTCAAATCATCATGCCCCTTATGTTCTGGGCTACACACGTGCTACAATGGCCGGTACAGAGGGAAGCGAAGCCGCGAGGAAGAGCAAATCCCAAAAAGCCGGTCTCAGTTCGGATTGCAGGCTGCAACCC…
5f3b5a9778faf542db9f18318ef9b002	0.0186856	0.0429767	0.0218608	0.0120976	0.00475293	0.00650782	0.00384892	0.00326028	0.00894866	0.0237135	0.0172215	0.0148212	0.00720592	0.00668229	0.00609499	0.00548021	0.00725625	0.0330993	0.022064	0.017516	0.00815594	0.00897712	0.00549519	0.00545429	0.00652862	0.0765145	0.041206	0.0173921	0.00882627	0.00845599	0.00453355	0.0042579	Bacteria	Firmicutes	Clostridia	Clostridiales	Clostridiaceae	Clostridium_sensu_stricto_7	uncultured	/	461	GGACCCGCACAAGCAGCGGAGCATGTGGTTTAATTCGAAGCAACGCGAAGAACCTTACCTAGACTTGACATCTCCTGAATTACTCGTAACAGAGGAAGCCCTTCGGGGCAGGAAGACAGGTGGTGCATGGTTGTCGTCAGCTCGTGTCGTGAGATGTTGGGTTAAGTCCCGCAACGAGCGCAACCCTTATCGTTAGTTGCTACCATTAAGTTGAGCACTCTAGCGAGACTGCCTGGGTTAACCAGGAGGAAGGTGGGGATGACGTCAAATCATCATGCCCCTTATGTCTAGGGCTACACACGTGCTACAATGGCCGGTACAACGAGAAGCAAACCTGTGAGGGGGAGCCAAACTAAAAAACCGGTCCCAGTTCGGATTGTAGGCTGAAACTCGCCTACA…
2bddee16e6a45f25d50df0de743a7c43	0.00175388	0.000274319	0.000837285	0.00469694	0.00436778	0.00406441	0.00310948	0.00305903	0.00087707	9.50941e-05	0.000565905	0.00651726	0.00767469	0.00762886	0.00678002	0.00815078	0	4.5513e-05	0.000398783	0.00220851	0.00388931	0.00516623	0.00432511	0.00427119	0.000168997	0.00036162	0.000479634	0.0010533	0.000841999	0.000485591	0.000286098	0.000532237	Bacteria	Chloroflexi	Anaerolineae	Anaerolineales	Anaerolineaceae	Anaerolinea	uncultured	/	452	GGGCCCGCACAAGCAGCGGAGCGTGTGGTTTAATTCGATGTTACACGAAGAACCTTACCAGGGCTTGACATGCACGTGGTAGCGAAGCGAAAGCGGAGCGACCCTTCGGGGAGCGTGCACAGGTGTTGCATGGCTGTCGTCAGCTCGTGTCGTGAGATGTTCGGTTAAGTCCGCTAACGAGCGCAACCCTCGCCGCGTGTTACAAGTGTCACGCGGGACTGCCAGTCTTAAGCTGGAGGAAGGTGGGGATGACGTCAAGTCAGCATGACCTTTATGTCCTGGGCTACACACACGCTACAATGGCCAGTACAATTGGTAGCGAAGCCGCGAGGCGAAGCCAATCCACAAAGCTGGTCTCAGTTCAGATCGCAGGCTGCAACCCGCCTGCGTGAAGACGGA…
f7410b07a630b0525ec646322a683d8b	0	0	0	0	0	0.000214544	0.00252171	0.00297853	0.000177956	0	0	0	0	0.000135223	0.000807981	0.00116837	0	0	0	0	0	0	0.000188048	0.000280736	0	0	0	0	0	0	0	0	Bacteria	Firmicutes	Desulfotomaculia	Desulfotomaculales	Desulfotomaculales	Cryptanaerobacter	uncultured_bacterium	/	471	GGGCCCGCACAAGCGGTGGAGCATGTGGTTTAATTCGACGCAACGCGAAGAACCTTACCAGGGCTTGACATCCTCTGACAGCCATTGAAAGGTGGTTTTCTGCCTTCGGGTAGACAGAGAGACAGGTGGTGCATGGTTGTCGTCAGCTCGTGTCGTGAGATGTTGGGTTAAGTCCCGCAACGAGCGCAACCCTTACGTTTAGTTGCTAACGTGTAAAGATGAGCACTCTAGACGAACTGCCGTTGACAAAACGGAGGAAGGTGGGGATGACGTCAAATCATCATGCCCCTTATGTCCTGGGCTACACACGTGCTACAATGGCCGGTACAAAGGGAAGCGAAGCCGCGAGGTGGAGCAAATCCGATAAAAGCCGGTCTCAGTTCGGATTGCAGGCTGAAA…
936311af84daaf4062bc455cbf61391d	0.00155151	0	0	0	0	0.000190705	0.00183914	0.00261627	0.00161432	0	0	0	0.000144239	0	0	0	0.00278483	0	0	6.51692e-05	0	0	0	0	0.00109403	0	0.000285352	0.00507216	0.00392736	0.00329867	0.00165056	0.00172518	Bacteria	Firmicutes	Desulfitobacteriia	Desulfitobacteriales	Desulfitobacteriaceae	Desulfosporosinus	uncultured	/	468	GGGCCCGCACAAGCGGTGGAGCATGTGGTTTAATTCGACGCAACGCGAAGAACCTTACCAGGGCTTGACATCCTTAGAATCCCGAGGAAACTTGGGAGTGCCCTTCGGGGAGCTAAGAGACAGGTGGTGCATGGTTGTCGTCAGCTCGTGTCGTGAGATGTTGGGTTAAGTCCCGCAACGAGCGCAACCCCTATATTTAGTTGCTAACGAGTAAAGTCGAGTACTCTAGAAAGACTGCCGGTGACAAACCGGAGGAAGGTGGGGATGACGTCAAATCATCATGCCCCTTATGTTCTGGGCTACACACGTGCTACAATGGCCGGTACAAACGGAAGCGAAGCCGTGAGGTGGAGCAAATCTGAGAAAACCGGTCTCAGTTCGGATTGCAGGCTGCAACTC…
c650e13e27246aa9278ce1e25736b696	0.0128264	0.00327777	0.00305228	0.00277606	0.00152422	0.00160908	0.00193394	0.00177102	0.0114909	0.00137636	0.00228934	0.00216442	0.00111785	0.00145365	0.00107145	0.0013631	0.0165619	0.000426684	0.000541631	0.000658933	0.000609519	0.00176991	0.000856665	0.000761996	0.00648415	0.00959357	0.00808699	0.0035549	0.00184886	0.002294	0.00193666	0.00262448	Bacteria	Firmicutes	Negativicutes	Veillonellales-Selenomonadales	Sporomusaceae	Sporomusa	uncultured	/	467	GGGCCCGCACAAGCGGTGGAGTATGTGGTTTAATTCGACGCAACGCGAAGAACCTTACCAGGGCTTGACATTGAGTGAAAGATCTAGAGATAGATCCCTCCCTTCGGGGACACAAAAACAGGTGGTGCATGGCTGTCGTCAGCTCGTGTCGTGAGATGTTGGGTTAAGTCCCGCAACGAGCGCAACCCTTATCCTTTGTTGCCAGCACGTTATGGTGGGAACTCAAGGGAGACTGCCGCAGACAATGCGGAGGAAGGCGGGGATGACGTCAAGTCATCATGCCCCTTATGTCCTGGGCTACACACGTACTACAATGGGCTTAAACAAAGTGAAGCAAGACCGCGAGGTTGAGCCAAACACATAAACAAGCTCTCAGTTCGGATCGGAGGCTGCAACTCG…
d5a011ad005ef6b1d9048beb0d845a77	0	0.000168812	0.00149189	0.00190772	0.00149144	0.00188322	0.00174434	0.00165026	0.000381335	0.000170168	0.00116396	0.00222438	0.0014484	0.00196074	0.00170379	0.00137701	0.000676597	0.00058598	0.00163085	0.00246919	0.0017589	0.0029658	0.00192227	0.0019852	0.000800512	0.000935958	0.00097141	0.00140441	0.00122473	0.00107165	0.000946324	0.000770826	Bacteria	Firmicutes	Clostridia	Clostridia	Hungateiclostridiaceae	Ruminiclostridium	uncultured	/	462	GGGCCCGCACAAGCAGTGGAGTATGTGGTTTAATTCGAAGCAACGCGAAGAACCTTACCAGGGCTTGACATGCAGGTGAATGTGGTAGAGATACAACAGTCCTTCGGGACGCCTGTGCAGGTGGTGCATGGTTGTCGTCAGCTCGTGTCGTGAGATGTTGGGTTAAGTCCCGCAACGAGCGCAACCCTTGTTGTTAGTTGCCATCATTAAGTTGGGCACTCTAACGAGACTGCCGGTGACAAATCGGAGGAAGGTGGGGACGACGTCAAATCATCATGCCCCTTATGTCCTGGGCTACACACGTACTACAATGGCTATAACAGCAGGGAGCTAAGGCGCAAGCCGGAGCGAATCCTCAAAAATAGTCCCAGTTCAGATTGTGGGCTGCAACCCGCCCAC…
70cc8b67014ce3df26d0de0fe9d25315	0.00377759	0	0.000281632	0.000756509	0.000827665	0.00163292	0.00089113	0.00156976	0.0043218	0	0.000167199	0.000593568	0.000709173	0.00108179	0.0012998	0.00161346	0.00377521	0	0	0.000369292	0.000354101	0.000462409	0.000647723	0	0.00320205	0.000177265	0.000346065	0.000746091	0.000600586	0.000870715	0.000506173	0.000568943	Bacteria	Firmicutes	Desulfotomaculia	Desulfotomaculales	Desulfotomaculales	Cryptanaerobacter	uncultured_bacterium	/	471	GGGCCCGCACAAGCGGTGGAGCATGTGGTTTAATTCGACGCAACGCGAAGAACCTTACCAGGGCTTGACATCCTCTGACAGCCATTGAAAGGTGGTTTTCTGCCTTCGGGTAGACAGAGAGACAGGTGGTGCATGGTTGTCGTCAGCTCGTGTCGTGAGATGTTGGGTTAAGTCCCGCAACGAGCGCAACCCTTACGTTTAGTTGCTAACATGTAGAGATGAGCACTCTAGACGAACTGCCGTTGACAAAACGGAGGAAGGTGGGGATGACGTCAAATCATCATGCCCCTTATGTCCTGGGCTACACACGTGCTACAATGGCCGGTACAAAGGGACGCGAAGCCGCGAGGTGGAGCAAATCCGATAAAAGCCGGTCTCAGTTCGGATTGCAGGCTGAAA…
447cbbfadb5ce7d1b3495cc5a047aa32	0.00397032	0.0113596	0.0063177	0.00336811	0.0010899	0.00166867	0.00117553	0.00116726	0.00293628	0.00588082	0.00505456	0.00400508	0.00184505	0.0021185	0.00209021	0.0015161	0.00256911	0.008528	0.00574367	0.00480804	0.00253676	0.00269473	0.00162975	0.00140368	0.00567474	0.0220517	0.0118876	0.00442639	0.002473	0.00257866	0.00114439	0.00106447	Bacteria	Firmicutes	Clostridia	Clostridiales	Clostridiaceae	Clostridium_sensu_stricto_7	uncultured	/	461	GGACCCGCACAAGCAGCGGAGCATGTGGTTTAATTCGAAGCAACGCGAAGAACCTTACCTAGACTTGACATCTCCTGAATTACTCGTAATAGAGGAAGCCCTTCGGGGCAGGAAGACAGGTGGTGCATGGTTGTCGTCAGCTCGTGTCGTGAGATGTTGGGTTAAGTCCCGCAACGAGCGCAACCCTTATCGTTAGTTGCTACCATTAAGTTGAGCACTCTAGCGAGACTGCCTGGGTTAACCAGGAGGAAGGTGGGGATGACGTCAAATCATCATGCCCCTTATGTCTAGGGCTACACACGTGCTACAATGGCCGGTACAACGAGAAGCAAACCCGTGAGGGGGAGCCAAACTAAAAAACCGGTCCCAGTTCGGATTGTAGGCTGAAACTCGCCTACA…
bc086f5393d644e6f0adcae8b8a00042	0.000876939	0.0018499	0.00188009	0.00235505	0.00144227	0.00182362	0.000910091	0.00114714	0.00105503	0.000810803	0.00154338	0.00293786	0.00159864	0.00185932	0.00100119	0.000570276	0.00183367	0.000705451	0.00185107	0.00204197	0.00124226	0.00172208	0.000501463	0.000802102	0.00143203	0.00424017	0.00293244	0.00252668	0.00174288	0.00130607	0.000968331	0.000936003	Bacteria	Firmicutes	Clostridia	Peptostreptococcales-Tissierellales	Anaerovoracaceae	Anaerovorax	uncultured	/	464	GGACCCGCACAAGCAGCGGAGCATGTGGTTTAATTCGAAGCAACGCGAAGAACCTTACCAGGACTTGACATCCCTCTGACCGGCGCTTAACCGTGCCTTCCCTTCGGGGCAGAGGTGACAGGTGGTGCATGGTTGTCGTCAGCTCGTGTCGTGAGATGTTGGGTTAAGTCCCGCAACGAGCGCAACCCTTGTCATTAGTTGCCAGCAGTTCGGCTGGGCACTCTAGTGAGACTGCCGGGGATAACTCGGAGGAAGGTGGGGATGACGTCAAATCATCATGCCCCTTATGTTCTGGGCTACACACGTGCTACAATGGCTGGTACAAAGAGAAGCAAGACCGCGAGGTGGAGCAAATCTCAAAAACCAGTCCCAGTTCGGATTGTAGGCTGCAACTCGCCT…
ace428e8b77454883210684032f27bd6	0	0	0	0	0	0	0.00121345	0.00112701	0	0	0	0	0	0	0.000579639	0.000556367	0	0	0	0	0	0	0	0	0	0	0	0	0	0	0	0	Bacteria	Firmicutes	Desulfotomaculia	Desulfotomaculales	Desulfotomaculales	Cryptanaerobacter	uncultured_bacterium	/	471	GGGCCCGCACAAGCGGTGGAGCATGTGGTTTAATTCGACGCAACGCGAAGAACCTTACCAGGGCTTGACATCCTCTGACAGCCATTGAAAGGTGGTTTTCTGCCTTCGGGTAGACAGAGAGACAGGTGGTGCATGGTTGTCGTCAGCTCGTGTCGTGAGATGTTGGGTTAAGTCCCGCAACGAGCGCAACCCTTACGTTTAGTTGCTAACGTGTAGCGATGAGCACTCTAGACGAACTGCCGTTGACAAAACGGAGGAAGGTGGGGATGACGTCAAATCATCATGCCCCTTATGTCCTGGGCTACACACGTGCTACAATGGCCGGTACAAAGGGAAGCGAAGCCGCGAGGTGGAGCAAATCCGATAAAAGCCGGTCTCAGTTCGGATTGCAGGCTGAAA…
7810433f759a18a869ad138ad2e89b0b	0.000713116	9.14398e-05	0	0	0	0	0.000663608	0.00100626	0.00104232	0	0	0.0001379	0	0	0	0	0.00103941	5.68912e-05	0	0	0	0	0	0	0	0	0	0.00185582	0.00147791	0.00144003	0.000374128	0.000642355	Bacteria	Firmicutes	Desulfitobacteriia	Desulfitobacteriales	Desulfitobacteriaceae	Desulfosporosinus	uncultured	/	468	GGGCCCGCACAAGCGGTGGAGCATGTGGTTTAATTCGACGCAACGCGAAGAACCTTACCAGGGCTTGACATCCTTAGAATCCCGAGGAAACTTGGGAGTGCCCTTCGGGGAGCTAAGAGACAGGTGGTGCATGGTTGTCGTCAGCTCGTGTCGTGAGATGTTGGGTTAAGTCCCGCAACGAGCGCAACCCCTATATTTAGTTGCTAACGAGTAAAGTCGAGCACTCTAGAAAGACTGCCGGTGACAAACCGGAGGAAGGTGGGGATGACGTCAAATCATCATGCCCCTTATGTTCTGGGCTACACACGTGCTACAATGGCCGGTACAAACGGAAGCAAAGCCGTGAGGTGGAGCAAATCTGAGAAAACCGGTCTCAGTTCGGATTGCAGGCTGCAACTC…
2e0750d01a44ad754c5a8ed8aa7916a0	0.00103113	0	0	0	0	0	0	0.000986134	0	6.50644e-05	0	0	0	0	0	0	0	0	0	0	0	0	0	0	0	0	0	0.00193106	0.00110108	0.00135631	0	0	Bacteria	Firmicutes	Desulfitobacteriia	Desulfitobacteriales	Desulfitobacteriaceae	Desulfosporosinus	uncultured	/	468	GGGCCCGCACAAGCGGTGGAGCATGTGGTTTAATTCGACGCAACGCGAAGAACCTTACCAGGGCTTGACATCCTTAGAATCCCGAGGAAACTTGGGAGTGCCCTTCGGGGAGCTAAGAGACAGGTGGTGCATGGTTGTCGTCAGCTCGTGTCGTGAGATGTTGGGTTAAGTCCCGCAACGAGCGCAACCCCTATATTTAGTTGCTAACGAGTAAAGTCGAGCACTCTAGAAAGACTGCCGGTGACAAACCGGAGGAAGGTGGGGATGACGTCAAATCATCATGCCCCTTATGTTCTGGGCTACACACGTGCTACAATGGCCGGTACAAACGGAAGCGAAGCCGCGAGGTGGAGCAAATCTGAGAAAACCGGTCTCAGTTCGGATTGCAGGCTGCAACTC…
4b8177d614b8965c59ca9154d0b9ec51	0.0170184	0.00286277	0.00326541	0.00227611	0.00156519	0.00135878	0.00113761	0.000986134	0.0123044	0.00115614	0.00167199	0.00227834	0.00106376	0.00126209	0.00050938	0.000681549	0.00932527	0.000438063	0.000476159	0.000782031	0.000499225	0.000972654	0.00029252	0.000300788	0.0124257	0.00933831	0.00754664	0.00336054	0.001631	0.00118886	0.00228878	0.00299154	Bacteria	Firmicutes	Negativicutes	Veillonellales-Selenomonadales	Sporomusaceae	Sporomusa	uncultured	/	467	GGGCCCGCACAAGCGGTGGAGTATGTGGTTTAATTCGACGCAACGCGAAGAACCTTACCAGGGCTTGACATTGAGTGAAAGGTTCAGAGATGAATCCCTCCCTTCGGGGACACAAAAACAGGTGGTGCATGGCTGTCGTCAGCTCGTGTCGTGAGATGTTGGGTTAAGTCCCGCAACGAGCGCAACCCTTATCCTTTGTTGCCAGCGCGTAAAGGCGGGAACTCAAGGGAGACTGCCGCAGACAATGCGGAGGAAGGCGGGGATGACGTCAAGTCATCATGCCCCTTATGTCCTGGGCTACACACGTACTACAATGGGCTTAAACAAAGTGAAGCAAGACCGCGAGGTTGAGCCAAACACACAAACAAGCTCTCAGTTCGGATCGGAGGCTGCAACTCG…
11a1facbdb0ee95761f7c014b951ac73	0.0024959	0.000211015	0.00022835	0.000802558	0.000598214	0.000953527	0.00089113	0.000925758	0.00087707	7.00694e-05	0.000218645	0.000641533	0.000877451	0.00129589	0.00172135	0.00187774	0	3.41347e-05	0.000166656	0.000224472	0.000214783	0.000334848	0.000250731	0.000300788	0.00085388	0.000418345	0.000455349	0.000558001	0.000694796	0.000569314	0.000110038	0.000220236	Bacteria	Chloroflexi	Anaerolineae	Anaerolineales	Anaerolineaceae	Anaerolineaceae(Family)	uncultured_Longilinea	/	453	GTCCCCGCACAAGCAGCGGAGCGTGTGGTTTAATTCGTTGCTACACGAAGAACCTTACCTGGGTTTGACATAGCAGTGGTAGGGAAGAGAAATCGGACCGACCCTTCGGGGAGCTGTTACAGGTGTTGCATGGCTGTCGTCAGCTCGTGTCGTGAGATGTTCGGTTAAGTCCGCTAACGAGCGCAACCCGCGTTGTGTGTTATATGTGTCACACAATACCGCCGGTATTAAGCCGGAGGAAGGTGCGGATGACGTCAAGTCAGCATGACCTTTATATCCAGGGCTACACACACGCTACAATGGACAGTACAACAGGTTGCCAAGCCGCGAGGCGGAGCCAATCCTCTAAAGCTGTCCTCAGTTCAGATTGCAGGCTGCAACTCGCCTGCATGAAGTTGG…
e3ae060efc416f11ad30d9b672a09662	0	0	0	0	0	0	0.000701528	0.000925758	0	2.50248e-05	0	0	0	0	0	0	0.0010198	0	0	0	0	0	0	0	0	0	0	0	0	0	0	0	Bacteria	Firmicutes	Desulfitobacteriia	Desulfitobacteriales	Desulfitobacteriaceae	Desulfosporosinus	uncultured	/	468	GGGCCCGCACAAGCGGTGGAGCATGTGGTTTAATTCGACGCAACGCGAAGAACCTTACCAGGGCTTGACATCCTTAGAATCCCGAGGAAACTTGGGAGTGCCCTTCGGGGAACTAAGAGACAGGTGGTGCATGGTTGTCGTCAGCTCGTGTCGTGAGATGTTGGGTTAAGTCCCGCAACGAGCGCAACCCCTATATTTAGTTGCTAACGGGTAAAGCTGAGCACTCTAGAAAGACTGCCGGTGATAAACCGGAGGAAGGTGGGGATGACGTCAAATCATCATGCCCCTTATGTTCTGGGCTACACACGTGCTACAATGGCCGGTACAAACGGAAGCAAAGCCGTGAGGTGGAGCAAATCTGAGAAAACCGGTCTCAGTTCGGATTGCAGGCTGCAACTC…
47a8d4cbce861b8d2525359b75a0441c	0.000346921	0	0	0	0	0	0.00136514	0.000905633	0	0	0	0	0	0	0	0	0	0	8.92799e-05	0	0.000156733	0	0	0	0	0.000191446	0.000212496	0.00193733	0.00126005	0.00137305	0.00103435	0.00111953	Bacteria	Firmicutes	Desulfitobacteriia	Desulfitobacteriales	Desulfitobacteriaceae	Desulfosporosinus	uncultured	/	468	GGGCCCGCACAAGCGGTGGAGCATGTGGTTTAATTCGACGCAACGCGAAGAACCTTACCAGGGCTTGACATCCTTAGAATCCCGAGGAAACTTGGGAGTGCCCTTCGGGGAACTAAGAGACAGGTGGTGCATGGTTGTCGTCAGCTCGTGTCGTGAGATGTTGGGTTAAGTCCCGCAACGAGCGCAACCCCTATATTTAGTTGCTAACGAGTAAAGTCGAGCACTCTAGAAAGACTGCCGGTGACAAACCGGAGGAAGGTGGGGATGACGTCAAATCATCATGCCCCTTATGTTCTGGGCTACACACGTGCTACAATGGCCGGTACAAACGGAAGCAAAGCCGTGAGGTGGAGCAAATCTGAGAAAACCGGTCTCAGTTCGGATTGCAGGCTGCAACTC…
67401d5863d1983631deae062a5205a0	9.6367e-05	0.00211718	0.00197904	0.00253266	0.00106531	0.000977366	0.000492966	0.000825132	0	0.00146645	0.00151122	0.00366933	0.00198328	0.00185932	0.000930935	0.000709368	0	0.000984218	0.00148205	0.00241126	0.00132353	0.00176991	0.000940242	0.00102268	0	0.00158829	0.000953196	0.000739821	0.000577034	0.000653037	0.00017606	0.000220236	Bacteria	Firmicutes	Clostridia	Christensenellales	Christensenellaceae	Christensenellaceae_R-7_group	uncultured	/	465	GGGCCCGCACAAGCAGCGGAGCATGTGGTTTAATTCGAAGCAACGCGAAGAACCTTACCAAGGCTTGACATCTGCCTAAACTCATGGAAACATGAGGTCCCTTCGGGGGAGGCAAGACAGGTGGTGCATGGTTGTCGTCAGCTCGTGTCGTGAGATGTTGGGTTAAGTCCCGCAACGAGCGCAACCCCTATTGCCAGTTACCAGCACGTAAAGGTGGGGACTCTGGTGAGACTGCCGGGGACAACTCGGAGGAAGGTGGGGACGACGTCAAATCATCATGCCCCTTATGTCTTGGGCTACACACGTGCTACAATGGCTGTAACAAAGGGAAGCGAAAGCGTAAGCTTAAGCGGATCTCATAAAAGCAGTCCCAGTTCGGATTGTGGGCTGCAACCCGCC…
28c93c502e5de85adff7b7e1bd16edd3	0.00104076	0.000759654	0.000791615	0.00126962	0.00113906	0.000989285	0.000910091	0.000764757	0.00263121	0.000205203	0.000508029	0.00112718	0.000937551	0.00108179	0.000755287	0.000945824	0.000451064	0.000267389	0.000601151	0.000897887	0.000714008	0.00117994	0.00148349	0.00104273	0.000533675	0.00265897	0.00232531	0.00240755	0.00164278	0.00170794	0.00202469	0.00137648	Bacteria	Firmicutes	Negativicutes	Veillonellales-Selenomonadales	Sporomusaceae	Sporomusaceae(Family)	uncultured	/	469	GGGCCCGCACAAGCGGTGGAGTATGTGGTTTAATTCGACGCAACGCGAAGAACCTTACCAGGGCTTGACATTGATCGCAAGACCTAGAGATAGGTCCCTCCCCTTCGGGGGACGAGAAAACAGGTGGTGCATGGCTGTCGTCAGCTCGTGTCGTGAGATGTTGGGTTAAGTCCCGCAACGAGCGCAACCCTTATCCTTTGTTGCCAGCACGTAAAGGTGGGAACTCAAGGGAGACTGCCGCAGACAATGCGGAGGAAGGCGGGGATGACGTCAAGTCATCATGCCCCTTATGTCCTGGGCTACACACGTACTACAATGGGCTCAAATAGAGGGCAGCGAAGCCGCGAGGCAGAGCGAATCCCAAAAACGAGCTCTCAGTTCGGATCGGAGGCTGCAACC…
90d8629f20d6a18e60c4fed587e01223	0.00623494	0.00171626	0.00148428	0.00114463	0.000868639	0.000572116	0.000511926	0.000744632	0.00674963	0.000600595	0.00095175	0.000965297	0.000540895	0.000608506	0.000526944	0.000361639	0.00433414	0.000210498	0.000160704	0.000376533	0.000197368	0.000845093	0.000250731	0.000300788	0.00112072	0.00472942	0.00395243	0.00196241	0.000824334	0.000720015	0.00118841	0.00126636	Bacteria	Firmicutes	Negativicutes	Veillonellales-Selenomonadales	Sporomusaceae	Sporomusa	uncultured	/	467	GGGCCCGCACAAGCGGTGGAGTATGTGGTTTAATTCGACGCAACGCGAAGAACCTTACCAGGGCTTGACATTGAGTGAAAGGTTCAGAGATGAATCCCTCCCTTCGGGGACACAAAAACAGGTGGTGCATGGCTGTCGTCAGCTCGTGTCGTGAGATGTTGGGTTAAGTCCCGCAACGAGCGCAACCCTTATCCTTTGTTGCCAGCACGTAAAGGTGGGAACTCAAGGGAGACTGCCGCAGACAATGCGGAGGAAGGCGGGGATGACGTCAAGTCATCATGCCCCTTATGTCCTGGGCTACACACGTACTACAATGGGCTTAAACAAAGTGAAGCAAGACCGCGAGGTTGAGCCAAACACATAAACAAGCTCTCAGTTCGGATCGGAGGCTGCAACTCG…
83def86a21aa9f8520a2b31f485dd726	0	0	0	0	0	0	0	0.000724506	0	0	0	0	0	0	0.000526944	0.000472912	0	0	0	0	0	0	0	0	0	0	0	0	0	0	0	0	Bacteria	Firmicutes	Desulfitobacteriia	Desulfitobacteriales	Syntrophobotulaceae	Dehalobacter	Dehalobacter_sp.	/	468	GGGCCCGCACAAGCGGTGGAGCATGTGGTTTAATTCGACGCAACGCGAAGAACCTTACCAAGGCTTGACATCCATAGAATCCTGGAGAGATCCGGGAGTGCCCTTCGGGGAGCTATGAGACAGGTGGTGCATGGTTGTCGTCAGCTCGTGTCGTGAGATGTTGGGTTAAGTCCCGCAACGAGCGCAACCCCTATATTTAGTTGCTAACAGGTAAAGCTGAGAACTCTAGATAGACTGCCGGTGACAAACCGGAGGAAGGTGGGGATGACGTCAAATCATCATGCCCCTTATGTCTTGGGCTACACACGTGCTACAATGGACGGTACAGACGGAAGCGAAGCCGCGAGGTGGAGCAAATCCGAGAAAGCCGTTCTCAGTTCGGATTGCCGGCTGCAACTC…
992ad06266e3beec306a78b878b4d8dc	0	0.00244777	0.00305228	0.00352599	0.00234369	0.00177594	0.000910091	0.000704381	0	0.0014114	0.00218645	0.00290189	0.00360596	0.00299745	0.00152814	0.00111273	0.000215726	0.000950084	0.0016368	0.00210714	0.00126548	0.00127561	0.00104471	0.000621629	0	0.0032404	0.00229496	0.0017367	0.00152502	0.00100467	0.000704241	0.000972709	Bacteria	Firmicutes	Clostridia	Lachnospirales	Lachnospiraceae	Lachnoclostridium	uncultured	/	466	GGACCCGCACAAGCGGTGGAGCATGTGGTTTAATTCGAAGCAACGCGAAGAACCTTACCAAGTCTTGACATCGGAATGACCGGGATGTAACGATCCCTTCCCTACGGGGCATTCCAGACAGGTGGTGCATGGTTGTCGTCAGCTCGTGTCGTGAGATGTTGGGTTAAGTCCCGCAACGAGCGCAACCCTTATCCTTAGTAGCCAGCAGGTCAAGCTGGGCACTCTGGGGAGACTGCCAGGGATAACCTGGAGGAAGGTGGGGATGACGTCAAATCATCATGCCCCTTATGATTTGGGCTACACACGTGCTACAATGGCGTAAACAAAGGGAAGCAAAGGAGCGATCTGGAGCAAACCCCAAAAATAACGTCTCAGTTCGGATTGTAGTCTGCAACTCGA…
95cf295c2e20b2851944f8615da03126	0.00728534	0.00152634	0.00146905	0.00137487	0.000958781	0.000607874	0.000474006	0.00058363	0.005809	0.000715709	0.000964612	0.00121112	0.000793312	0.000597237	0.00043912	0.00033382	0.00974691	0.000267389	0.000273792	0.000267918	0.000261222	0.00055808	0	0	0.00486534	0.00490669	0.00387957	0.00170535	0.000783118	0.000720015	0.000792271	0.00117459	Bacteria	Firmicutes	Negativicutes	Veillonellales-Selenomonadales	Sporomusaceae	Sporomusa	uncultured	/	467	GGGCCCGCACAAGCGGTGGAGTATGTGGTTTAATTCGACGCAACGCGAAGAACCTTACCAGGGCTTGACATTGAGTGAAAGGTTCAGAGATGAATCCCTCCCTTCGGGGACACGAAAACAGGTGGTGCATGGCTGTCGTCAGCTCGTGTCGTGAGATGTTGGGTTAAGTCCCGCAACGAGCGCAACCCTTATCCTTTGTTGCCAGCGCGTAATGGTGGGAACTCAAGGGAGACTGCCGCAGACAATGCGGAGGAAGGCGGGGATGACGTCAAGTCATCATGCCCCTTATGTCCTGGGCTACACACGTACTACAATGGGCTTAAACAAAGTGAAGCAAGACCGCGAGGTTGAGCCAAACACATAAACAAGCTCTCAGTTCGGATCGGAGGCTGCAACTCG…
dfe6a3fa2d114235bc29069ba5e0f22d	0.000202371	0.000218049	0.000456701	0.000434171	0.000245841	0.000464845	0.000549846	0.00054338	0	0.000150149	0.000250799	0.000365734	0.000354586	0.000394402	0	0.000403366	0.00135319	0.000153606	0	0.00035481	0.000319272	0.000350793	0.00029252	0.000260683	0	0.000616881	0.000382493	0.000413798	0.000382727	0.000267912	0.00026409	0.00018353	Bacteria	Firmicutes	Clostridia	Oscillospirales	Uncultured	Oscillospirales(Order)	uncultured	/	461	GGGCCCGCACAAGCAGTGGAGTATGTGGTTTAATTCGAAGCAACGCGAAGAACCTTACCAGGGCTTGACATCCCATGAACCTTCCAGAGATGGAGGGGTGCCCTTCGGGGAGCATGGAGACAGGTGGTGCATGGTTGTCGTCAGCTCGTGTCGTGAGATGTTGGGTTAAGTCCCGCAACGAGCGCAACCCCTATGGTTAGTTGCTACGCAAGAGCACTCTAGCCAGACTGCCGTTGACAAAACGGAGGAAGGTGGGGACGACGTCAAATCATCATGCCCTTTATGTCCTGGGCAACACACGTACTACAATGGCGATTAACAGAGGGAAGCAATACAGCGATGTGGAGCGAATCCCTAAAAGTCGTCTCAGTTCGGATCGCAGGCTGCAACCCGCCTGCG…
79b93f6ae17959d789ccec55f2b29e0c	0	0.00203981	0.00135488	0.000802558	0.000524461	0.000703226	0.000455045	0.000462879	0	0	0	0	0	0	0	0	0	0	0	0	0	0	0	0	0	0	0	0	0	0	0	0	Bacteria	Firmicutes	Negativicutes	Veillonellales-Selenomonadales	Sporomusaceae	Sporomusa	uncultured	/	469	GGGCCCGCACAAGCGGTGGAGTATGTGGTTTAATTCGACGCAACGCGAAGAACCTTACCAGGACTTGACATTGAGTGAAAAGCTAAGAGATTAGCTCCTATCCTTCGGGATACACGAAAACAGGTGGTGCATGGCTGTCGTCAGCTCGTGTCGTGAGATGTTGGGTTAAGTCCCGCAACGAGCGCAACCCTTATCCTTTGTTGCCAGCGCGTAATGGTGGGAACTCAAGGGAGACTGCCGCAGACAATGCGGAGGAAGGCGGGGATGACGTCAAGTCATCATGCCCCTTATGTCCTGGGCTACACACGTACTACAATGGGCTTAAACAAAGCGAAGCAAGCCCGCGAGGGTAAGCCAAACGCATAAACAAGCTCTCAGTTCGGATCGGAGGCTGCAACT…
bad85a36391b78eff6f81a6a34fa1746	0.000173461	0	7.61168e-05	0.000414436	0.000303204	0.000143029	0.000379204	0.000442754	0.000266934	0	7.71689e-05	0.000539607	0.000462765	0.000214104	0.00050938	0.000292093	0.000166698	1.70674e-05	4.76159e-05	0.000246195	0.000272832	0.00055808	0.000271626	0.000641681	6.22621e-05	3.54529e-05	8.49984e-05	7.52361e-05	0.000188419	0.000167445	0.000154053	0.000110118	Bacteria	Acidobacteriota	Acidobacteriae	Solibacterales	Solibacteraceae	Candidatus_Solibacter	uncultured	/	466	GGGCCCGCACAAGCGGTGGAGCATGTGGTTCAATTCGACGCAACGCGAAGAACCTTACCTGGGCTCGAAATGTCGGCTAACGGATGTGGAAACATGTCTATCCCGCAAGGGAGTCCGATATAGGTGCTGCATGGCTGTCGTCAGCTCGTGTCGTGAGATGTTGGGTTAAGTCCCGCAACGAGCGCAACCCTCGTCCTGTGTTGCAACCCCGCAAGGGGGCACTCGCAGGAGACCGCCAGCGATAAGTTGGAGGAAGGTGGGGATGACGTCAAGTCCTCATGGCCTTTATGTCCAGGGCTACACACGTGCTACAATGGCCGGTACAAACCGCAGCGAACTCGCGAGAGGGAGCCAATCGGAAAAAACCGGTCCCAGTTCGGATTGCAGGCTGCAACCCGC…
c9272fc6a0a8e3808c25d904ab93fdeb	0.00117568	0.000562707	0.00111892	0.0015196	0.00100795	0.000500602	0.000587767	0.000442754	0.00231343	0.000230228	0.000488737	0.00117514	0.00107578	0.00100291	0.000790417	0.000890187	0.00276522	0.0002617	0.000535679	0.000999261	0.000841717	0.00103643	0.000961137	0.00116305	0.000960615	0.00169465	0.00174854	0.0019436	0.00137193	0.00110514	0.000946324	0.00128471	Bacteria	Chloroflexi	Anaerolineae	SBR1031	SBR1031	SBR1031	uncultured_bacterium	/	451	GGGCCCGCACAAGCAGCGGAGCGTGTGGTTTAATTCGAGGCTACACGAAGAACCTTACCCAGGCTTGACATACAGGTGGTAGGGAACCGAAAGGGGACCGACCTTCGGGAGCCTGTACAGGTGCTGCATGGCTGTCGTCAGCTCGTGCCGTGAGGTGTTCGGTTAAGTCCGGTAACGAGCGCAACCCTCGTCGCCAGTTACAAGTGTCTGGCGAGACTGCCCGTGACAAGCGGGAGGAAGGTGGGGATGACGTCAAGTCAGCATGGCCTTTATGCCTGGGGCTACACACACGCTACAATGGCCGGTACAATGGGTCGCCAACCCGCGAGGGGGAGCCAATCCAACAAAGCCGGTCACAGTTCGGATTGCAGGCTGCAACCCGCCTGCATGAAGTCGGAG…
6837f4f1d20a28e0d1fc033d821022f2	0.030664	0.001871	0.00200187	0.00138145	0.00104073	0.000822417	0.000796329	0.000362253	0.0254223	0.000920912	0.0013183	0.0016488	0.000787302	0.000833878	0.000403991	0.000556367	0.0262794	0.000551845	0.000773759	0.000738585	0.000679178	0.000605916	0.000396991	0.000200525	0.0171665	0.00547393	0.00523954	0.00220692	0.00164867	0.00070327	0.00143049	0.0012113	Bacteria	Firmicutes	Negativicutes	Veillonellales-Selenomonadales	Sporomusaceae	Sporomusa	Sporomusa_sphaeroides	/	467	GGGCCCGCACAAGCGGTGGAGTATGTGGTTTAATTCGACGCAACGCGAAGAACCTTACCAGGGCTTGACATTGAGTGAAAGATCTAGAGATAGATCCCTCCCTTCGGGGACACAAAAACAGGTGGTGCATGGCTGTCGTCAGCTCGTGTCGTGAGATGTTGGGTTAAGTCCCGCAACGAGCGCAACCCTTATCCTTTGTTGCCAGCACGTAAAGGTGGGAACTCAAGGGAGACTGCCGCAGACAATGCGGAGGAAGGCGGGGATGACGTCAAGTCATCATGCCCCTTATGTCCTGGGCTACACACGTACTACAATGGGCTTAAACAAAGTGAAGCAAGACCGCGAGGTTGAGCCAAACACATAAACAAGCTCTCAGTTCGGATCGGAGGCTGCAACTCG…
999a743ddb38035fbc644730ecae3ecb	0.00117568	0.000590842	0.000479536	0.000795979	0.000475293	0.000667469	0.000398165	0.000362253	0.00217361	0.000255253	0.000392275	0.000701489	0.000655084	0.000709923	0.000562074	0.000639822	0.00275542	0.000301524	0.000517823	0.000753067	0.000563079	0.000797257	0.000919348	0.000842207	0.0019657	0.000872142	0.00069213	0.000620697	0.000518153	0.000636292	0	0.000458825	Bacteria	Firmicutes	Negativicutes	Veillonellales-Selenomonadales	Sporomusaceae	Sporomusaceae(Family)	uncultured_bacterium	/	469	GGGCCCGCACAAGCGGTGGAGTATGTGGTTTAATTCGACGCAACGCGAAGAACCTTACCAGGGTTTGACATTGAGTGAAACACTCAGAGATGAGTGCCTCTCCTTCGGGAGACACGAAAACAGGTGGTGCATGGCTGTCGTCAGCTCGTGTCGTGAGATGTTGGGTTAAGTCCCGCAACGAGCGCAACCCTTGTCCCTTGTTGCCAGCACGTAAAGGTGGGAACTCAAGGGAGACTGCCGCAGACAATGCGGAGGAAGGCGGGGATGACGTCAAGTCATCATGCCCCTTATATCCTGGGCTACACACGTACTACAATGGGCTCAAATAGAGGGCAGCGAAGCCGCGAGGCAGAGCGAATCCCAAAAACGAGCTCTCAGTTCGGATCGGAGGCTGCAACT…
d4b1fa4c1d3be38b6149b3fabe403e7b	0.00206225	0.000225083	0.000167457	0.000440749	0.000270425	0.000178786	0.000208562	0.000342128	0.00087707	9.50941e-05	0.000141476	0.000353742	0.000210348	0.000259178	0.000333731	0.000459003	0.00145125	6.82695e-05	0.000166656	0.000296882	0.000441176	0.000892928	0.00100293	0.00114299	0.000453624	0.000446707	0.00060106	0.000420068	0.00043572	0.000267912	0	0.000256942	Bacteria	Firmicutes	D8A-2	D8A-2	D8A-2	D8A-2	uncultured	/	468	GGGCCCGCACAAGCAGTGGAGCGTGTGGTTTAATTCGACGCAACGCGCAGAACCTTACCAGGGCTTGACATCATGCTGAAAGGTCTAGAAATAGGCTCCTCCCGCAAGGGACGGCATGACAGGTGTTGCATGGTTGTCGTCAGCTCGTGTCGTGAGATGTTGGGTTAAGTCCCGCAACGAGCGCAACCCCTATTTGGTGTTGCCACCGGGTAAAGCCGGGCACTCACCGAAGACTGCCGGAGACGATCCGGAGGAAGGTGGGGATGACGTCAAATCATCATGGCCCTTATGCCCTGGGCCACACACGCGCTACAATGGCCGGTACAACGGGCAGCCAAAGAGCGATCTGGAGCGAATCCCTTAAAGCCGGTCTCAGTTGGGATTGGGGGCTGAAACTCG…
ab1154016bfad5b56ffc61f0d96e2027	0.0250843	0.00231413	0.00179636	0.00153933	0.00118004	0.00091777	0.000492966	0.000322003	0.0241766	0.000945936	0.00146621	0.00166679	0.00096159	0.000912758	0.000386426	0.000778914	0.028574	0.000574601	0.000851135	0.000810995	0.000650154	0.00102049	0.000396991	0.000441156	0.0160903	0.00646662	0.00505133	0.00249533	0.00135426	0.000870715	0.00123242	0.00156001	Bacteria	Firmicutes	Negativicutes	Veillonellales-Selenomonadales	Sporomusaceae	Sporomusa	uncultured	/	467	GGGCCCGCACAAGCGGTGGAGTATGTGGTTTAATTCGACGCAACGCGAAGAACCTTACCAGGGCTTGACATTGAGTGAAAGGTTCAGAGATGAATCCCTCCCTTCGGGGACACAAAAACAGGTGGTGCATGGCTGTCGTCAGCTCGTGTCGTGAGATGTTGGGTTAAGTCCCGCAACGAGCGCAACCCTTATCCTTTGTTGCCAGCACGTAAAGGTGGGAACTCAAGGGAGACTGCCGCAGACAATGCGGAGGAAGGCGGGGATGACGTCAAGTCATCATGCCCCTTATGTCCTGGGCTACACACGTACTACAATGGGCTTAAACAAAGTGAAGCAAGACCGCGAGGTTGAGCCAAACACACAAACAAGCTCTCAGTTCGGATCGGAGGCTGCAACTCG…
1afeb8aecad74081837064cb795d4e1f	0	0.000998804	0.000707886	0.000348652	0	0.000369492	0.000227523	0.000281753	0	0	0	0	0	0	0	0	0	0	0	0	0	0	0	0	0	0	0	0	0	0	0	0	Bacteria	Firmicutes	Negativicutes	Veillonellales-Selenomonadales	Sporomusaceae	Sporomusa	uncultured	/	469	GGGCCCGCACAAGCGGTGGAGTATGTGGTTTAATTCGACGCAACGCGAAGAACCTTACCAGGACTTGACATTGAGTGAAAAGCTAAGAGATTAGCTCCTATCCTTCGGGATACACGAAAACAGGTGGTGCATGGCTGTCGTCAGCTCGTGTCGTGAGATGTTGGGTTAAGTCCCGCAACGAGCGCAACCCTTATCCTTTGTTGCCAGCACGTAAAGGTGGGAACTCAAGGGAGACTGCCGCAGACAATGCGGAGGAAGGCGGGGATGACGTCAAGTCATCATGCCCCTTATGTCCTGGGCTACACACGTACTACAATGGGCTTAAACAAAGCGAAGCAAGCCCGCGAGGGTAAGCCAAACGCATAAACAAGCTCTCAGTTCGGATCGGAGGCTGCAACT…
dbcf335cba9c6a4ea642c69934b65289	0	0	0	0	0	0	9.48011e-05	0.000261627	0	0	0	0	0	3.38059e-05	8.78241e-05	1.39092e-05	0	0	0	0	0	0	0	0.000120315	0	0	0	0	0	6.69781e-05	0.000550188	0.000697414	Bacteria	Firmicutes	Desulfotomaculia	Desulfotomaculales	Desulfotomaculales	Cryptanaerobacter	uncultured_bacterium	/	471	GGGCCCGCACAAGCGGTGGAGCATGTGGTTTAATTCGACGCAACGCGAAGAACCTTACCAGGGCTTGACATCCTCTGACAGCCATTGAAAGGTGGTTTTCTGCCTTCGGGTAGACAGAGAGACAGGTGGTGCATGGTTGTCGTCAGCTCGTGTCGTGAGATGTTGGGTTAAGTCCCGCAACGAGCGCAACCCTTACGTTTAGTTGCTAACGTGTAAAGATGAGCACTCTAGACGAACTGCCGTTGACAAAACGGAGGAAGGTGGGGATGACGTCAAATCATCATGCCCCTTATGTCCTGGGCTACACACGTGCTACAATGGCCGGTACAAAGGGACGCGAAGCCGCGAGGTGGAGCAAATCCGATAAAAGCCGGTCTCAGTTCGGATTGCAGGCTGAAA…
9e83e4437424edacd2e82fae6983f751	0.000452925	0.000112541	0.000220739	0.000282869	0.000221257	0.000274139	0.000322324	0.000261627	0.000419468	7.00694e-05	6.43074e-05	0.000215843	0.000108179	0	0.000281037	0.000445094	0.00100019	5.12021e-05	0	0.000152062	0.000150929	0	0.000167154	0.000320841	0	0.000347439	0.000412849	0.000369911	0.000359174	0.000351635	0.000308105	0.000495531	Bacteria	Chloroflexi	Anaerolineae	SBR1031	SBR1031	SBR1031	uncultured	/	452	GGGCCCGCACAAGCAGCGGAGCGTGTGGTTTAATTCGAGGCTACACGAAGAACCTTACCTGGGCTTGACAGGACGGTGGTAGGGAACCGAAAGGGGACCGACCTTCGGGAGCCGTCACAGGTGCTGCATGGCTGTCGTCAGCTCGTGTCGTGAGATGTTCGGTTAAGTCCGGTAACGAGCGCAACCCTCGTCGCCAGTTACAGGGTGTCTGGCGAGACTGCCCGTACCAAGCGGGAGGAAGGTGGGGATGACGTCAAGTCAGCATGGCCTTGATGTCCAGGGCGACACACACGCTACAATGGCCGGTACAATGGGGCGCCAACCCGCGAGGGGGAGCCAATCCGCCAAAGCCGGTCTCAGTTCGGATTGCAGGCTGCAACCCGCCTGCATGAAGCCGGA…
a798805a8b376ea6d6471025f3a56e10	0	0	0.000449089	0.000421014	0.000213062	0.000464845	0.000189602	0.000241502	0.000966048	0	4.50152e-05	0.000443677	0.000318527	0.000281716	0.000140519	0.000208638	0	0	0.000166656	0.000267918	0.000203173	0.000446464	0.000313414	0.000401051	0.000337994	0	2.42853e-05	0.000614428	0.000571146	0.000552569	8.80301e-05	0.000201883	Bacteria	Firmicutes	Clostridia	Oscillospirales	Uncultured	Oscillospirales(Order)	uncultured	/	461	GGGCCCGCACAAGCAGTGGAGTATGTGGTTTAATTCGAAGCAACGCGAAGAACCTTACCAGGGCTTGACATCCACAGGATCCGGTAGAGATACTGGAGTGCCCTTCGGGGAGCTGTGAGACAGGTGGTGCATGGTTGTCGTCAGCTCGTGTCGTGAGATGTTGGGTTAAGTCCCGCAACGAGCGCAACCCTTATGTTTAGTTGCTACGCAAGAGCACTCTAGACAGACTGCCGTTGACAAAACGGAGGAAGGTGGGGACGACGTCAAATCATCATGCCCCTTATGTCCTGGGCTACACACGTACTACAATGGCGGTCAACAACGGGAAGCTAAGCCGCGAGGTGGAGCAAATCCCCAAAAGCCGTCCCAGTTCAGATTGCAGGCTGCAACTCGCCTGCA…
4d82565a1db1b6377ce4c12f41f80e0f	0.000346921	0	0	0.000184194	0.000114726	0.000214544	5.68807e-05	0.000161001	0.00108045	0	0	2.99782e-05	0.000258427	0.000259178	0.000281037	0.000125183	0	0	8.33279e-05	0.000173785	0.000150929	0.000159451	0.00014626	0.00016042	0	4.25435e-05	3.64279e-05	0	0	6.69781e-05	0.000132045	0.000165177	Bacteria	Firmicutes	Clostridia	Peptostreptococcales-Tissierellales	Anaerovoracaceae	Anaerovorax	uncultured	/	464	GGACCCGCACAAGCAGCGGAGCATGTGGTTTAATTCGAAGCAACGCGAAGAACCTTACCAGGGCTTGACATCCCTCTGACCGGGCAGTAACGTGCCCTTCCCTTCGGGGCAGAGGAGACAGGTGGTGCATGGTTGTCGTCAGCTCGTGTCGTGAGATGTTGGGTTAAGTCCCGCAACGAGCGCAACCCTTGTCATTAGTTGCCAGCATTTAAGGTGGGCACTCTAGTGAGACTGCCGGGGATAACTCGGAGGAAGGTGGGGATGACGTCAAATCATCATGCCCCTTATGTTCTGGGCTACACACGTGCTACAATGGCTGGTACAAAGAGAAGCAAGACCGCGAGGTGGAGCAAATCTCAAAAACCAGTCCCAGTTCGGATTGTAGGCTGCAACTCGCCT…
eb6a07e027d6dccc8cbd3f85a08cadab	0.000472198	0	0.000152234	0.000111832	8.19471e-05	0.00013111	0	0.000161001	0	7.50743e-05	7.71689e-05	0.000185865	0.000120199	0.000135223	0.000228343	0.000292093	0	2.27565e-05	0.00017856	0.000137579	0.000110294	0.000143506	0.000271626	0	0	0.000326167	0.000236781	0.00038245	0.000147203	0.000251168	0	0.000293648	Bacteria	Firmicutes	Clostridia	Uncultured	Uncultured	Clostridia(Class)	uncultured	/	464	GGGCCCGCACAAGCAGCGGAGCATGTGGTTTAATTCGAAGCAACGCGAAGAACCTTACCAAGACTTGACATCCCCTGACAGCTGCTGAAAGGCAGTATCTCTTCGGAGCAGGGAGACAGGTGGTGCATGGTTGTCGTCAGCTCGTGTCGTGAGATGTTGGGTTAAGTCCCGCAACGAGCGCAACCCTTATCCTTAGTTACCAGCGCGTTATGGCGGGGACTCTAGGGAGACCGCCGGGGACGACTCGGAGGAAGGTGGGGACGACGTCAAATCATCATGCCCCTTATGTCTTGGGCTACACACGTGCTACAATGGCCGCAACAGAGGGAAGCGAGAGTGCAAGCTGGAGCAAAACCCTAAAAAGCGGTCCCAGTTCGGATTGTGGGCTGCAACCCGCCC…
82e0db6400078c08af10e9e0fd722a55	0.00148405	0.000253218	0.000197904	0.000361809	0.000286815	0.000274139	7.58409e-05	0.000140876	0.000711825	0.000195193	0.000199353	0.00056359	0.000516855	0.000495819	0.000210778	0.000319911	0.00176503	0.000210498	0.000249984	0.000362051	0.000354101	0.000255122	0.000313414	0.000180473	8.89458e-05	0.000439617	0.000473562	0.000363641	0.000176643	0.000117212	0.000286098	0.000128471	Bacteria	uncultured	Uncultured	Uncultured	Uncultured	uncultured(Phylum)	uncultured	/	467	GGGCCCGCACAAGCGGTGGAGTATGTGGTTTAATTCGACGCAACGCGAAGAACCTTACCAGGGCTTGACATTGAGTGAAAGGCCAAGAAATTGGTCGCTGTCTTCGGACACACGAAAACAGGTGGTGCATGGCTGTCGTCAGCTCGTGTCGTGAGATGTTGGGTTAAGTCCCGCAACGAGCGCAACCCCTGTCCTTTGTTGCCAGCACGTAAAGGTGGGAACTCAAAGGAGACTGCCGCAGACAATGCGGAGGAAGGCGGGGATGACGTCAAGTCATCATGCCCCTTATGTCCTGGGCTACACACGTACTACAATGGGCTCAAATAGAGGGCAGCGAAGCCGCGAGGCAGAGCGAATCCCAAAAACGAGCTCTCAGTTCGGATCGGAGGCTGCAACCCG…
0d1457f00513a9b8d234b0ef329932e4	0	0	0	0	0	0	0.000132722	0.000120751	0	0	0	0	0	2.25372e-05	0	4.17275e-05	0	0	0	0	0	0	0.00014626	0	0	0	0	0	0	0	0	0	Bacteria	Firmicutes	Desulfitobacteriia	Desulfitobacteriales	Syntrophobotulaceae	Dehalobacter	uncultured_bacterium	/	468	GGGCCCGCACAAGCGGTGGAGCATGTGGTTTAATTCGACGCAACGCGAAGAACCTTACCAAGGCTTGACATCCTTAGAATCCTGTAGAGATACGGGAGTGCCCTTCGGGGAGCTAAGAGACAGGTGGTGCATGGTTGTCGTCAGCTCGTGTCGTGAGATGTTGGGTTAAGTCCCGCAACGAGCGCAACCCCTATATTCAGTTACCAGCATGTAAAGATGGGAACTCTGGATAGACTGCCGGTGACAAACCGGAGGAAGGTGGGGATGACGTCAAATCATCATGCCCCTTATGTCTTGGGCTACACACGTGCTACAATGGACGGTACAGACGGAAGCGAAGCCGCGAGGTGGAGCAAATCCGAGAAAGCCGTTCTCAGTTCGGATTGCAGGCTGCAACTC…
b832b882e57a48614fd1b2e22620a7db	0	0	0	0	0.000254036	0.000619793	0.000265443	0.000120751	0	0	0	0	0	0	0	0	0	0	0	0	0	0	0	0	0	0	0	0	0	0	0	0	Bacteria	Firmicutes	Clostridia	Clostridia	Hungateiclostridiaceae	Hungateiclostridiaceae(Family)	uncultured_Clostridia	/	462	GGGCCCGCACAAGCAGTGGAGTATGTGGTTTAATTCGAAGCAACGCGAAGAACCTTACCAGGGCTTGACATACAGATGAATACGTTAGAGATAGCGTAGTCCTTCGGGACATCTGAACAGGTGGTGCATGGTTGTCGTCAGCTCGTGTCGTGAGATGTTGGGTTAAGTCCCGCAACGAGCGCAACCCTTGTAGTTAGTTGCCATCATTAAGTTGGGCACTCTAGCTAGACTGCCGGTGACAAATCGGAGGAAGGTGGGGACGACGTCAAATCATCATGCCCCTTATGTCCTGGGCTACACACGTACTACAATGGCTATTACAACAGGAAGCGAAGTCGTAAGATGGAGCCAATCCCTAAAAATAGTCCCAGTTCAGATTGTGGGCTGAAACTCGCCCAC…
b103ba458f0b992bb477c5aa352143d3	7.70936e-05	0	0.000258797	0.000519689	0.000180284	0.00013111	0.000113761	0.000120751	0.000343201	0	8.35997e-05	0.000443677	0.000234388	0.000281716	0.000158083	0.000153001	0	0	0.000154752	0.000405497	0.000191563	0.000159451	0.000501463	0.000501313	0	5.67247e-05	6.67845e-05	0.000206899	0.000259077	0.000167445	8.80301e-05	9.1765e-05	Bacteria	Bacteroidota	Ignavibacteria	Ignavibacteriales	LD-RB-34	LD-RB-34	uncultured_bacterium	/	465	GGGCCCGCACAAGCAGTGGAGCATGTGGTTTAATTCGATGCAACGCGAAGAACCTTACCTAGGCTTGAAAGGCAAGTGACCGGCTGTGAAAGCAGCCTTCCCTTCGGGGCACTTGTACAGGTGCTGCATGGCTGTCGTCAGCTCGTGCCGTGAGGTGTTGGGTTAAGTCCCGCAACGAGCGCAACCCCTACCATTAGTTGCCATCAGGTAATGCTGAGCACTCTAATGGGACTGCCTACGCAAGTAGTGAGGAAGGTGGGGATGACGTCAAGTCCGCATGGCCCTTACGCCTAGGGCTACACACGTGCTACAATGGGCGCTACAACGGGTTGCTAAGCCGCAAGGTGGAGCCAATCCCTTAAAGGCGTCCCCAGTTCGGATTGGAGTCTGCAACTCGAC…
6e370806615e086eb6853d0d674960e1	0	0	0.000357749	0.00035523	0	0	7.58409e-05	0.000100626	0	0	0	0	0	0	0	0.000236456	0	0	0.000202368	0.000572041	0.000197368	0	0	0	0	0.000822508	0.000698201	0.000827597	0.000359174	0	0.000132045	0	Bacteria	Firmicutes	Clostridia	Christensenellales	Christensenellaceae	Christensenellaceae_R-7_group	uncultured	/	465	GGGCCCGCACAAGCAGCGGAGCATGTGGTTTAATTCGAAGCAACGCGAAGAACCTTACCAGGTCTTGACATCCACTTAAAGCGGTAGAGATACCGTGTGTCTTCGGACGAAGTGAGACAGGTGGTGCATGGTTGTCGTCAGCTCGTGTCGTGAGATGTTGGGTTAAGTCCCGCAACGAGCGCAACCCTTATTTTCAGTTACTAACGCGCAATGGCGAGGACTCTGAAGAGACTGCCGGGGACAACTCGGAGGAAGGTGGGGACGACGTCAAATCATCATGCCCCTTATGACCTGGGCTACACACGTGCTACAATGGCCACTACAGAGAGAAGCAAGCCCGTAAGGGGGAGCGGATCTGAGAAAAGTGGTCCCAGTTCAGATTGTGGGCTGCAACCCGCC…
bf481ed9e8ae83d957ccdf83ff37962c	0	0	0	0	0	3.57573e-05	0.000170642	0.000100626	0	0	0	0	0	3.38059e-05	0.000316167	0.000445094	0	0	0	0	0	0	0	0.000380998	0	0	0	0	0	0	0	0	Bacteria	Bacteroidota	SJA-28	SJA-28	SJA-28	SJA-28	uncultured_bacterium	/	466	GGGCCCGCACAAGCAGTGGAGCATGTGGTTTAATTCGATGCAACGCGAAGAACCTTACCTAGGCTTGAAATGCAGATTAAAACAGAGGAAAATCTGTGTGTAGCAATACGAATCTGTACAGATGCTGCATGGCTGTCGTCAGCTCGTGCCGTGAGGTGTTGGGTTAAGTCCCGCAACGAGCGCAACCCCTGTCCTTAGTTGCCATCGAGTAATGTCGGGCACTCTAAGGAGACTGCCTACGCAAGTAGTGAGGAAGGTGGGGATGACGTCAAGTCCGCATGGCTCTTACGCCTAGGGCAACACACGTGCTACAATGGCAACTACAAAGGGCTGCAATACCGCAAGGTGGAGCCAATCCCTAAAAAGTTGTCTCAGTTCGGATTGGAGTCTGCAACTCGA…
7c1e96eeb3e489b7d065280b01004bb4	0	0	0	0	0	0	0	8.05007e-05	0	0	0	0	0	0	0	0	0	0	0	0	0	0	0	0	0	0	0	0	0	0	0	0	Bacteria	Firmicutes	Clostridia	Eubacteriales	Anaerofustaceae	Anaerofustis	uncultured_bacterium	/	465	GACCCCGCACAAGTAGCGGAGCATGTGGTTTAATTCGAAGCAACGCGAAGAACCTTACCAGGTCTTGACATCCTCTGACAACGTTAGAGATAGCGTTTTCCTTTCGGGGACAGAGAGACAGGTGGTGCATGGTTGTCGTCAGCTCGTGTCGTGAGATGTTGGGTTAAGTCCCGCAACGAGCGCAACTCTTGTGTTTAGTTGCCAGCGGTAAGGCCGGGCACTCTAAACAGACTGCCGTAGATAATACGGAGGAAGGTGGGGATGACGTCAAATCATCATGCCCCTTATGACCTGGGCTACACACGTGCTACAATGGGATGTACAGAGGGTAGCGAAATAGTGATATGGAGCCAATCTCAAAAAACATTTCTCAGTTCGGATTGCAGGCTGCAACTCGCC…
e5a47b0af20577d2022dedc40d932e26	0	0	0	0	0	0	0	8.05007e-05	0	0	0	0	0	0	0	0	0	0	0	0	0	0	0	0	0	0	0	0	0	0	0	0	Bacteria	Firmicutes	Desulfitobacteriia	Desulfitobacteriales	Syntrophobotulaceae	Dehalobacter	uncultured	/	468	GGGCCCGCACAAGCGGTGGAGCATGTGGTTTAATTCGACGCAACGCGAAGAACCTTACCAAGGCTTGACATCCATAGAATCCTGGAGAGATCCGGGAGTGCCCTTCGGGGAGCTATGAGACAGGTGGTGCATGGTTGTCGTCAGCTCGTGTCGTGAGATGTTGGGTTAAGTCCCGCAACGAGCGCAACCCCTATATTTAGTTGCTAACAGGTAAAGCTGAGAACTCTAGATAGACTGCCGGTGACAAACCGGAGGAAGGTGGGGACGACGTCAAATCATCATGCCCCTTATGTCTTGGGCTACACACGTGCTACAATGGACGGTATAGACGGAAGCGAAACCGCGAGGTGGAGCCAATCCTTAAAGCCATCCTCAGTTCAGATTGTAGGCTGCAACTCG…
83af852856860dbb9a536a05b9e6ff01	0.000433651	6.33045e-05	0	0.000151302	3.27788e-05	0	0	8.05007e-05	0	6.00595e-05	5.1446e-05	0	0.000102169	3.38059e-05	7.02593e-05	0	0	6.25804e-05	8.33279e-05	0.00014482	6.38544e-05	0	0	0	0	0	0	0	0	0	0.000440151	0.000201883	Bacteria	Actinobacteriota	Actinobacteria	Propionibacteriales	Propionibacteriaceae	Propionibacteriaceae(Family)	uncultured	/	463	GGGCCCGCACAAGCGGCGGAGCATGCGGATTAATTCGATGCAACGCGAAGAACCTTACCTGGGTTTGACATATACCGGAAACATCTGGAGACAGGTGCCCCGCAAGGTCGGTATACAGGTGGTGCATGGCTGTCGTCAGCTCGTGTCGTGAGATGTTGGGTTAAGTCCCGCAACGAGCGCAACCCTCGTTCTATGTTGCCAGCGGTTCGGCCGGGAACTCATAGAAGACTGCCGGGGTCAACTCGGAGGAAGGTGGGGATGACGTCAAGTCATCATGCCCCTTATGTCCAGGGCTTCACGCATGCTACAATGGCTGGTACAAAGGGCTGCAATATCGCAAGATGGAGCGAATCCCACAAAGCCAGTCTCAGTTCGGATTGGGGTCTGCAACTCGACCCC…
63a99de4190273148ba292d636b8ea9e	0.000828756	0.000133643	0.000235962	0.000421014	0.000262231	0.00026222	0.000151682	8.05007e-05	0	8.00793e-05	0.000231507	0.000533612	0.000552915	0.000202835	0.000263472	0.000403366	0.000637374	6.25804e-05	0.000273792	0.000448944	0.000290247	0.000430519	0.000480568	0.000320841	0.000435834	0.000311986	0.000333922	0.00057054	0.000353286	0.000435358	8.80301e-05	0.00018353	Bacteria	Chloroflexi	Anaerolineae	SJA-15	SJA-15	SJA-15	uncultured	/	454	GGGCCCGCACAAGCAGCGGAGCGTGTGGTTTAATTCGATGCAACACGAAGAACCTTACCTGGGTTTGACATGGACGTAGTAGTGAACCGAAAGGGGAACGAGCCTTCGGGCAGCGTTCACAGGTGCTGCATGGCTGTCGTCAGCTCGTGTCGTGAGATGTTGGGTTAAGTCCCGCAACGAGCGCAACCCCTGTTGCCAGTTACAAGTGTCTGGCGAGACTGCCGGTATCAAGCCGGAGGAAGGTGGGGATGACGTCAAGTCAGCATGGCCTTTATATCCAGGGCTACACACACGCTACAATGGTCGGTACAAAGCGTTGCCAAGCCGCGAGGCGGAGCTAATCGCAACAAAACCGGCCTCAGTTCGGATTGGAGGCTGCAACCCGCCTCCATGAAGTCG…
6d5fbed55ee50c684e0c99ff36f63623	0.000886576	0	0	0	0	0	0	4.02504e-05	0.00021609	0	0	0	0	0	0	0	0	0	0	0	0	0	0	0	0	0	0	0	1.76643e-05	5.02336e-05	0	3.6706e-05	Bacteria	Chloroflexi	SHA-26	SHA-26	SHA-26	SHA-26	uncultured	/	451	GGGCCCGCACAAGCAGCGGAGCGTGTGGTTTAATTCGACGCAACGCGAAGAACCTTACCAGGGCTTGAAATAACGGTGGTAGGAGTCCGAAAGGATGACGACCCGCAAGGGAGCCGTTACAGGTGCTGCATGGCTGTCGTCAGCTCGTGCCGTGAGGTGTTGGGTTAAGTCCCGCAACGAGCGCAACCCCTGTTGCTAGTTGAATAGTCTAGCGAGACTGCCGAGACAAACTCGGAGGAAGGTGGGGATGACGTCAAGTCAGCACGGCCCTTACGTCCTGGGCTACACACACGCTACAATGGGCGGTACAGAGGGTTGCAAAGGGGTGACCTGGAGCTAATCCCACAAAGCCGTCCTCAGTTCAGATTGCAGGCTGCAACTCGCCTGCATGAAGTCGGA…
50f2940d2ce657327f5e023a2c4b7ff7	0	6.33045e-05	6.08935e-05	0.000171037	7.37524e-05	0	0	0	0	6.00595e-05	0.000109323	0.000197856	0.000156258	6.76117e-05	0	0	0	7.96477e-05	0.000184512	0.000275159	0.000197368	0	0	6.01576e-05	0	2.12718e-05	0	2.50787e-05	0	0	0	0	Bacteria	Firmicutes	Clostridia	Oscillospirales	Ethanoligenenaceae	Acetanaerobacterium	uncultured_bacterium	/	458	GGGCCCGCACAAGCAGTGGAGTATGTGGTTTAATTCGAAGCAACGCGAAGAACCTTACCAGGTCTTGACATCGGATGCATACCTAAGAGATTAGGGAAGTCCTTCGGGACATCCAGACAGGTGGTGCATGGTTGTCGTCAGCTCGTGTCGTGAGATGTTGGGTTAAGTCCCGCAACGAGCGCAACCCTTACGAATAGTTGCTACGCAAGAGCACTCTATTGGGACTGCCGTTGACAAAACGGAGGAAGGTGGGGATGACGTCAAATCATCATGCCCCTTATGACCTGGGCAACACACGTACTACAATGGCCGATAACAGAGGGAAGCAAGACAGCGATGTGGAGCCAACCCCTAAAATCGGTCTCAGTTCGGATTGCAGGCTGCAACTCGCCTGCATGA…
25bc8fefa9979c6ccfa949c6c99393ff	0	0	0	0	0	0	0	0	0	0	0	0	0	0	0	0	0	0	0	0	0	0	0	0	0	0	0	0	0	0	0	0	Bacteria	Chloroflexi	Anaerolineae	ADurb.Bin180	ADurb.Bin180	ADurb.Bin180	uncultured	/	453	GGGCCCGCACAAGCAGCGGAGCGTGTGGTTTAATTCGATGCAACACGAAGAACCTTACCTGGGTTTGACATGATGGTAGTAGTGAAGCGAAAGCGGAACGACTCTTCGGAGAGCCACCACAGGTGCTGCATGGCTGTCGTCAGCTCGTGCCGTGAGGTGTTGGGTTAAGTCCCGCAACGAGCGCAACCCTCGCTGTTAGTTACAAGTGTCTAACAGGACTGCCGGTATCAAACCGGAGGAAGGTGGGGATGACGTCAAGTCAGCATGGCCTTTATATCCAGGGCTACACACACGCTACAATGGCCAGTACAATGGGTTGCCAAGCCGCGAGGCGGAGCTAATCTCATAAAGCTGGTCTCAGTTCGGATTGCAGGCTGCAACCCGCCTGCATGAAGCTGG…
834427324cc305f7630bacfeb92f82a5	0.00197552	8.4406e-05	2.2835e-05	0	0	0	0	0	0.00076267	3.00297e-05	0	3.59738e-05	6.00994e-05	0	0	0	0.00242202	2.27565e-05	2.976e-05	0	2.90247e-05	7.97257e-05	4.17885e-05	0	0.000204575	0.000212718	0.000109284	0.000476495	0.000276741	0.000284657	0.000154053	0.000146824	Bacteria	Firmicutes	Clostridia	Eubacteriales	Anaerofustaceae	Anaerofustis	uncultured_bacterium	/	465	GACCCCGCACAAGTAGCGGAGCATGTGGTTTAATTCGAAGCAACGCGAAGAACCTTACCAGGTCTTGACATCCTCTGACAACGTTAGAGATAGCGTTTTCCTTTCGGGGACAGAGAGACAGGTGGTGCATGGTTGTCGTCAGCTCGTGTCGTGAGATGTTGGGTTAAGTCCCGCAACGAGCGCAACCCTTGTGTTTAGTTGCCAGCGGTAAGGCCGGGCACTCTAAACAGACTGCCGTAGATAATACGGAGGAAGGTGGGGATGACGTCAAATCATCATGCCCCTTATGACCTGGGCTACACACGTGCTACAATGGGATGTACAGAGGGTAGCGAAATAGTGATATGGAGCCAATCTCAAAAAACATTTCTCAGTTCGGATTGCAGGCTGCAACTCGCC…
4d63738d57e5060d7b0c2f8ade4a451f	0.000973306	5.62707e-05	0	7.89401e-05	0	0	0	0	0	4.00396e-05	4.50152e-05	8.99345e-05	4.20696e-05	0	5.26944e-05	8.3455e-05	0	0	0	5.06872e-05	4.06346e-05	0	0	0	0	0	0.00023071	0	2.94405e-05	0	0	0	Bacteria	Chloroflexi	Anaerolineae	Anaerolineales	Anaerolineaceae	Anaerolinea	uncultured	/	452	GGGCCCGCACAAGCAGCGGAGCGTGTGGTTTAATTCGATGCTACACGAAGAACCTTACCAGGGCTTGACATGGAAGTGGTAGTGAAGCGAAAGCGGAACGACCCTTCGGGGAGCTTACACAGGTGCTGCATGGCTGTCGTCAGCTCGTGTCGTGAGATGTTCGGTTAAGTCCGCTAACGAGCGCAACCCTCGCCGCGTGTTATACGTGTCACGCGGGACTGCCAGTCTTAAGCTGGAGGAAGGTGGGGATGACGTCAAGTCAGCATGGCCTTTATGTCCTGGGCTACACACACGCTACAATGGCCGGTACAGTAGGTAGCGAAGCCGCGAGGCGGAGCCAATCCACAAAGCCGGTCTCAGTTCAGATTGCAGGCTGCAACCCGCCTGCATGAAGACGGA…
46e1d0253cd0dfc4fe996c6ab2e1f5be	0	0	0	0	2.45841e-05	3.57573e-05	0	0	0	0	0	0	0	0	0	0	0	0	3.57119e-05	0	0	0	0	0	0	0	0	6.26967e-06	0	0	0	9.1765e-05	Bacteria	Chloroflexi	Anaerolineae	Anaerolineales	Anaerolineaceae	Anaerolinea	uncultured	/	452	GGGCCCGCACAAGCAGCGGAGCGTGTGGTTTAATTCGATGCTACACGAAGAACCTTACCAGGGCTTGACATGGAAGTGGTAGTGAAGCGAAAGCGGAACGACCCTTCGGGGAGCTTACACAGGTGCTGCATGGCTGTCGTCAGCTCGTGTCGTGAGATGTTCGGTTAAGTCCGCTAACGAGCGCAACCCTCGCCGCGTGTTATACGTGTCACGCGGGACTGCCAGTCTTAAGCTGGAGGAAGGTGGGGATGACGTCAAGTCAGCATGACCTTTATGTCCTGGGCTACACACACGCTACAATGGCCAGTACAATTGGTAGCGAAGCCGCGAGGCGAAGCCAATCCACAAAGCTGGTCTCAGTTCAGATCGCAGGCTGCAACCCGCCTGCGTGAAGACGGA…
7b79d90feb200a8f3909e0318a7728c7	0	0	0	0	0	0	0	0	0	0	0	0	0	2.25372e-05	0	0	0	0	0	0	0	0	0	0	0	0	0	0	0	6.69781e-05	0	0	Bacteria	Chloroflexi	Anaerolineae	Anaerolineales	Anaerolineaceae	Anaerolinea	uncultured	/	452	GGGCCCGCACAAGCAGCGGAGCGTGTGGTTTAATTCGATGTTACACGAAGAACCTTACCAGGGCTTGACATGCACGTGGTAGCGAAGCGAAAGCGGAGCGACCCTTCGGGGAGCGTGCACAGGTGTTGCATGGCTGTCGTCAGCTCGTGTCGTGAGATGTTCGGTTAAGTCCGCTAACGAGCGCAACCCTCGCCGCGTGTTACAAGTGTCACGCGGGACTGCCAGTCTTAAGCTGGAGGAAGGTGGGGATGACGTCAAGTCAGCATGGCCTTTATGTCCTGGGCTACACACACGCTACAATGGCCGGTACAGTAGGTAGCGAAGCCGCGAGGCGGAGCCAATCCACAAAGCCGGTCTCAGTTCAGATTGCAGGCTGCAACCCGCCTGCATGAAGACGGA…
23e63a220de715f35e204eb13864108b	0	0	0	0	0	0	0	0	0	0	0	0	0	0	0	0	0	0	0	0	0	0	0	0	0	0	0	0	0	0	0	0	Bacteria	Chloroflexi	Anaerolineae	Anaerolineales	Anaerolineaceae	Anaerolineaceae_UCG-001	Anaerolineales_bacterium	/	452	GGCCCCGCACAAGCAGCGGAGCGTGTGGTTTAATTCGATGATACACGAAGAACCTTACCAGGGTTTGACATGCTGGTGGTAGCGAACTGAAAAGGGAGCGACCCTTCGGGGAGCCAGCACAGGTGCTGCATGGCTGTCGTCAGCTCGTGTCGTGAGATGTTCGGTTAAGTCCGCTAACGAGCGCAACCCCTGTTGTGTGTTACATGTGTCACACGAGACTGCCGGTCCTAAACCGGAGGAAGGTGGGGATGACGTCAAGTCAGCATGGCCTTTATGTCCTGGGCTACACACACGCTACAATGGCCAGTACAATAGGTAGCGAAGCCGCGAGGTGGAGCCAATCCTTAAAGCTGGTCTCAGTTCAGATTGCAGGCTGCAACTCGCCTGCATGAAGTTGGA…
019faf60b09eda9f9793f2aea2358f01	0	0	0	0	0.00013931	0	0	0	0	0	0	0.000101926	9.01491e-05	0	0	0	0	0	0	0	7.54643e-05	0	0	0	0	0	7.28558e-05	0	0.000158979	0	0	0	Bacteria	Chloroflexi	Anaerolineae	Anaerolineales	Anaerolineaceae	Anaerolineaceae(Family)	uncultured_anaerobic	/	453	GTCCCCGCACAAGCAGCGGAGCGTGTGGTTTAATTCGTTGCTACACGAAGAACCTTACCTGGGTTTGACATAGCAGTGGTAGGGAAGCGAAAGCGGACCGACCCTTCGGGGAGCTGTTACAGGTGTTGCATGGCTGTCGTCAGCTCGTGTCGTGAGATGTTCGGTTAAGTCCGCTAACGAGCGCAACCCTCGCTGTGTGTTACAAGTGTCACACGGTACTGCCGGTATTAAGTCGGAGGAAGGTGGGGATGACGTCAAGTCAGCATGACCTTTATATCCAGGGCTACACACACGCTACAATGGTCAGTACAATAGGTTGCCAAGCCGCGAGGCGGAGCCAATCCTAAAAAGCTGGCCTCAGTTCAGATTGCAGTCTGCAACTCGACTGCATGAAGTTGG…
5f2795f8c67aad05f6a384381f4401de	0	0	0	0	0	0	0	0	0	0	0	0	0	0	0	0	0	0	0	0	0	0	0	0	0	0	0	0	0	0	0	0	Bacteria	Chloroflexi	Anaerolineae	Anaerolineales	Anaerolineaceae	Anaerolineaceae(Family)	uncultured_bacterium	/	452	GTCCCCGCACAAGCAGCGGAGCGTGTGGTTTAATTCGTTGCTACACGAAGAACCTTACCTGGGTTTGACATAGAGGTGGTAGGGAAGCGAAAGCGGACCGACCCTTCGGGGAGCCTCTACAGGTGTTGCATGGCTGTCGTCAGCTCGTGTCGTGAGATGTTCGGTTAAGTCCGCTAACGAGCGCAACCCTCGCTGTGTGTTACAAGTGTCACACGGTACTGCCGGTATTAAGTCGGAGGAAGGTGGGGATGACGTCAAGTCAGCATGACCTTTATGTCCAGGGCTACACACACGCTACAATGGTCAGTACAATAGGTTGCCAAGCCGCGAGGTGGAGCAAATCCGAGAAAGCCGTTCTCAGTTCGGATTGCAGGCTGCAACTCGCCTGCATGAAGTCGG…
007ed3baf8ebd0d9e60a0abe804c5f5a	0	0	0	0	0	4.76764e-05	0	0	0	0	0	0	0	0	0	0	0	0	0	0	0	0	0	0	0	0	0	0	0	0	0	0	Bacteria	Chloroflexi	Anaerolineae	Anaerolineales	Anaerolineaceae	Anaerolineaceae(Family)	uncultured_bacterium	/	454	GGGCCCGCACAAGCGGTGGAGTATGTGGTTTAATTCGACGCAACGCGAAGAACCTTACCAGGACTTGACATTGAGTGAAAAACTAAGAGATTAGTACCTATCCTTCGGGATACACGAAAACAGGTGGTGCATGGCTGTCGTCAGCTCGTGTCGTGAGATGTTCGGTTGGGTCCGCTAACGAGCGCAACCCGCGTTGTGTGTTACAAGTGTCACACAATACCGCCGGTATTAAGTCGGAGGAAGGTGCGGATGACGTCAAGTCAGCATGACCTTTATATCCAGGGCTACACACACGCTACAATGGTCAGCACAATAGGTTGCCAAGTCGTGAGACGGAGCCAATCCTCCAAAGCTGGCCTCAGTTCAGATTGCAGGCTGCAACTCGCCTGCATGAAGTTG…
b4c974f0493975b6d884b1843fa0b3de	0	7.03383e-05	6.08935e-05	9.20968e-05	0	0	0	0	0.000101689	1.50149e-05	5.78767e-05	4.79651e-05	0	0	0	0	0	4.5513e-05	0	0.00014482	0.000116099	0.000127561	0	0	0	7.09059e-05	3.64279e-05	1.8809e-05	0	0	0	0	Bacteria	Firmicutes	Clostridia	Peptostreptococcales-Tissierellales	Anaerovoracaceae	Anaerovorax	uncultured	/	464	GGACCCGCACAAGCAGCGGAGCATGTGGTTTAATTCGAAGCAACGCGAAGAACCTTACCAGGGCTTGACATCCCTCTGACCGGGTGGTAACGCACCCTTCCCTTCGGGGCAGAGGAGACAGGTGGTGCATGGTTGTCGTCAGCTCGTGTCGTGAGATGTTGGGTTAAGTCCCGCAACGAGCGCAACCCTTGTCATTAGTTGCCAGCACTAACGGTGGGCACTCTAGTGAGACTGCCGGGGATAACTCGGAGGAAGGTGGGGATGACGTCAAATCATCATGCCCCTTATGTTCTGGGCTACACACGTGCTACAATGGCTGGTACAAAGAGAAGCAAGACCGCGAGGTGGAGCAAATCTCAAAAACCAGTCCCAGTTCGGATTGTAGGCTGCAACTCGCCT…
63cd28ee5d78a0e54e4300bff03bc3de	0	0	0	0	0	0	0	0	0	0	0	0	0	0	0	0	0	0	0	0	0	0	0	0	0	0	0	0	0	0	0	0	Bacteria	Firmicutes	Clostridia	Peptostreptococcales-Tissierellales	Anaerovoracaceae	Anaerovorax	uncultured	/	464	GGACCCGCACAAGCAGCGGAGCATGTGGTTTAATTCGAAGCAACGCGAAGAACCTTACCAGGGCTTGACATCCCTCTGACCGGGTGGTAACGCACCCTTCCCTTCGGGGCAGAGGAGACAGGTGGTGCATGGTTGTCGTCAGCTCGTGTCGTGAGATGTTGGGTTAAGTCCCGCAACGAGCGCAACCCTTGTCATTAGTTGCCAGCATTTAAGGTGGGCACTCTAGTGAGACTGCCGGGGATAACTCGGAGGAAGGTGGGGATGACGTCAAATCATCATGCCCCTTATGTTCTGGGCTACACACGTGCTACAATGGCTGGTACAAAGAGAAGCAAGACCGCGAGGTGGAGCAAATCTCAAAAACCAGTCCCAGTTCGGATTGTAGGCTGCAACTCGCCT…
fd2c4404dec9311a0041207604dc74ab	0	0	0	0	0	0	0	0	0	0	0	0	0	0	0	0	0	0	0	0	0	0	0	0	0	0	0	0	0	0	0	0	Bacteria	Firmicutes	Clostridia	Peptostreptococcales-Tissierellales	Anaerovoracaceae	Anaerovorax	uncultured	/	464	GGACCCGCACAAGCAGCGGAGCATGTGGTTTAATTCGAAGCAACGCGAAGAACCTTACCAGGACTTGACATCCCTCTGACCGCTCCGTAACGGGAGCTTCCCTTCGGGGCAGAGGAGACAGGTGGTGCATGGTTGTCGTCAGCTCGTGTCGTGAGATGTTGGGTTAAGTCCCGCAACGAGCGCAACCCTTGTCATTAGTTGCCAGCAGTTCGGCTGGGCACTCTAGTGAGACTGCCGGGGATAACTCGGAGGAAGGTGGGGATGACGTCAAATCATCATGCCCCTTATGTTCTGGGCTACACACGTGCTACAATGGCTGGTACAAAGAGAAGCAAGACCGCGAGGTGGAGCAAATCTCAAAAACCAGTCCCAGTTCGGATTGTAGGCTGCAACTCGCCT…
48beeec4a5960fb1e2899576ecfbdae0	0	0.00018288	0.000372972	0.000802558	0.000532656	0.000154948	0.000151682	0	0	8.50842e-05	0.000302245	0.000635537	0.000835382	0.0005747	0	0	0	0	0.000732095	0.00112236	0.00119001	0.00200909	0.00104471	0.0012232	0	0.000163084	0.000248924	0.000313484	0.000170755	0	0	0	Bacteria	Firmicutes	BRH-c20a	BRH-c20a	BRH-c20a	BRH-c20a	uncultured_bacterium	/	470	GGGCCCGCACAAGCAGTGGAGCATGTGGTTTAATTCGACGCAACCCGAAGAACCTTACCAGGACTTGACATCTACCTAATCCCTTAGAGATGAGGGAGTGCGCTTTCGGGCGAAAGGTAAGACAGGTGGTGCATGGTTGTCGTCAGCTCGTGTCGTGAGATGTTGGGTTAAGTCCCGCAACGAGCGCAACCCTTGTGATTAGTTGCCAGCAAGTTATGTTGGGCACTCTAGTCAGACTGCCGGTGACAAACCGGAGGAAGGTGGGGATGACGTCAAATCATCATGCCCTTTATGTCCTGGGCCACACACGTGCTACAATGGCCTGAACAACGGGAAGCAAGAGCGCGAGCTTAAGCGGAACCCTAAAAACAGGTCTCAGTTCGGATTGCAGGCTGCAAC…
dde731da47a8b56e856572bf2594862e	0	0	0.000365361	0.00107885	0.00027862	0.000154948	0	0	0	0	0.000282953	0.00065952	0.000667103	0.000563431	0.000281037	0.000125183	0	0	0.000642815	0.00107891	0.00113196	0.00176991	0.000856665	0.000681786	0	0.000269442	0.00023071	0.000288405	0.000223748	0.000200934	0	0	Bacteria	Firmicutes	BRH-c20a	BRH-c20a	BRH-c20a	BRH-c20a	uncultured_bacterium	/	470	GGGCCCGCACAAGCAGTGGAGCATGTGGTTTAATTCGACGCAACCCGAAGAACCTTACCAGGACTTGACATCTACCTAATCCCTTAGAGATGAGGGAGTGCGCTTTCGGGCGAAAGGTAAGACAGGTGGTGCATGGTTGTCGTCAGCTCGTGTCGTGAGATGTTGGGTTAAGTCCCGCAACGAGCGCAACCCTTGTGATTAGTTGCCAGCGAGTAAAGTCGGGCACTCTAGTCAGACTGCCGGTGACAAACCGGAGGAAGGTGGGGATGACGTCAAATCATCATGCCCTTTATGTCCTGGGCCACACACGTGCTACAATGGCCTGAACAACGGGAAGCAAGAGCGCGAGCTTAAGCGGAACCCTAAAAACAGGTCTCAGTTCGGATTGCAGGCTGCAAC…
860d630310f2ad610c362a9dafd6ed6e	0	0	0.000152234	0.000368387	0.000147505	0	0	0	0	0	9.64612e-05	0.000377725	0.000378626	0.000259178	0	0	0	0	0.000357119	0.0005648	0.00052825	0.000892928	0.000313414	0.000521366	0	5.67247e-05	0.000157854	0.000175551	0.000100098	0.000234423	0	0	Bacteria	Firmicutes	BRH-c20a	BRH-c20a	BRH-c20a	BRH-c20a	uncultured_bacterium	/	470	GGGCCCGCACAAGCAGTGGAGCATGTGGTTTAATTCGACGCAACCCGAAGAACCTTACCAGGACTTGACATCTACCTAATCCTTTAGAGATAGAGGAGTGCGCTTTCGGGCGAAAGGTAAGACAGGTGGTGCATGGTTGTCGTCAGCTCGTGTCGTGAGATGTTGGGTTAAGTCCCGCAACGAGCGCAACCCTTGTGATTAGTTGCCAGCAAGTTATGTTGGGCACTCTAGTCAGACTGCCGGTGACAAACCGGAGGAAGGTGGGGATGACGTCAAATCATCATGCCCTTTATGTCCTGGGCCACACACGTGCTACAATGGCCTGAACAACGGGAAGCAAGAGCGCGAGCTTAAGCGGAACCCTAAAAACAGGTCTCAGTTCGGATTGCAGGCTGCAAC…
e1ce3d2f5e22fa26bb3fb64755ffa6c6	0	0.000112541	0.000197904	0.000565737	0.000245841	0.000119191	0	0	0	0	0	0.000269804	0.000414686	0.000360596	0	0.000111273	0	0	0.000309504	0.000680656	0.000510835	0.000781312	0.000480568	0.000441156	0	0.000134721	0.000109284	0.00018809	0	0	0	0	Bacteria	Firmicutes	BRH-c20a	BRH-c20a	BRH-c20a	BRH-c20a	uncultured_bacterium	/	470	GGGCCCGCACAAGCAGTGGAGCATGTGGTTTAATTCGACGCAACCCGAAGAACCTTACCAGGACTTGACATCTACCTAATCCTTTAGAGATAGAGGAGTGCGCTTTCGGGCGAAAGGTAAGACAGGTGGTGCATGGTTGTCGTCAGCTCGTGTCGTGAGATGTTGGGTTAAGTCCCGCAACGAGCGCAACCCTTGTGATTAGTTGCCAGCGAGTAATGTCGGGCACTCTAGTCAGACTGCCGGTGACAAACCGGAGGAAGGTGGGGATGACGTCAAATCATCATGCCCTTTATGTCCTGGGCCACACACGTGCTACAATGGCCTGAACAACGGGAAGCAAGAGCGCGAGCTTAAGCGGAACCCTAAAAACAGGTCTCAGTTCGGATTGCAGGCTGCAAC…
59946eec5035549e69f40aa7f9930dca	0	0	0.000220739	0.000302604	0.000188478	0	0	0	0	0	0.000109323	0.000275799	0.000414686	0	0	0	0	0	0.000309504	0.000622728	0.00055147	0.000829148	0.000459674	0.000380998	0	0	8.49984e-05	7.52361e-05	0.000153091	0	0	0	Bacteria	Firmicutes	BRH-c20a	BRH-c20a	BRH-c20a	BRH-c20a	uncultured_bacterium	/	470	GGGCCCGCACAAGCAGTGGAGCATGTGGTTTAATTCGACGCAACCCGAAGAACCTTACCAGGACTTGACATCTACCTAATCCTTTAGAGATAGAGGAGTGCGCCTTCGGGTGAAAGGTAAGACAGGTGGTGCATGGTTGTCGTCAGCTCGTGTCGTGAGATGTTGGGTTAAGTCCCGCAACGAGCGCAACCCTTGTGATTAGTTGCCAGCGAGTAATGTCGGGCACTCTAGTCAGACTGCCGGTGACAAACCGGAGGAAGGTGGGGATGACGTCAAATCATCATGCCCTTTATGTCCTGGGCCACACACGTGCTACAATGGCCTGAACAACGGGAAGCAAGAGCGCGAGCTTAAGCGGAACCCTAAAAACAGGTCTCAGTTCGGATTGCAGGCTGCAAC…
e93f80c93328cbe8b94f8a42f45fe3d0	0	0	0	0.000388122	0.000188478	0	0	0	0	0	0	0.00028779	0.000336557	0	0	0	0	6.82695e-05	0.000351167	0.000543077	0.000603714	0.000701587	0.000480568	0.000681786	0	0	0.00013964	0.000156742	0	0	0	0	Bacteria	Firmicutes	BRH-c20a	BRH-c20a	BRH-c20a	BRH-c20a	uncultured_bacterium	/	470	GGGCCCGCACAAGCAGTGGAGCATGTGGTTTAATTCGACGCAACCCGAAGAACCTTACCAGGACTTGACATCTACCTAATCCCTTAGAGATGAGGGAGTGCGCTTTCGGGCGAAAGGTAAGACAGGTGGTGCATGGTTGTCGTCAGCTCGTGTCGTGAGATGTTGGGTTAAGTCCCGCAACGAGCGCAACCCTTGTGATTAGTTGCCAGCGAGTAATGTCGGGCACTCTAGTCAGACTGCCGGTGACAAACCGGAGGAAGGTGGGGATGACGTCAAATCATCATGCCCTTTATGTCCTGGGCCACACACGTGCTACAATGGCCTGAACAACGGGAAGCAAGAGCGCGAGCTTAAGCGGAACCCTAAAAACAGGTCTCAGTTCGGATTGCAGGCTGCAAC…
6a973fa012f32ba2e2ced30216e44009	0.000154187	0	0	0	0	0	0	0	0	0	0	0	0	0	0	0	0	1.13782e-05	0	0	0	0	0	0	0	0	1.21426e-05	0	0	0	0	0	Bacteria	Firmicutes	Clostridia	Christensenellales	Christensenellaceae	Christensenellaceae	uncultured_bacterium	/	464	GGGCCCGCACAAGCAGCGGAGCATGTGGTTTAATTCGAAGCAACGCGAAGAACCTTACCAGGGCTTGACATCCCTTGAAGTGCGTGGAAACACGTACGCCCTTCGGGGCAAGGAGACAGGTGGTGCATGGTTGTCGTCAGCTCGTGTCGTGAGATGTTGGGTTAAGTCCCGCAACGAGCGCAACCCTTATGGTTAGTTGCCAGCACGAAAGGTGGGAACTCTAATCAGACTGCCGGGGATAACTCGGAGGAAGGTGGGGACGACGTCAAATCATCATGCCCCTTATGTCCTGGGCTACACACGTGCTACAATGGCCGGTACAAAGGGCAGCGAAACCGCGAGGTGAAGCGAATCCCTCTAAAACCGGTCCCAGTTCGGATTGTGGGCTGCAACCCGCCC…
4c8fc5d72dbf8292e963ada8bc5ddfd5	0	0.000647113	0.000525206	0.000532846	0.000401541	0.000560197	0	0	0	0.000220218	0.000488737	0.000797419	0.000486805	0.000552162	0.000210778	0	0	0.000318591	0.000351167	0.00070962	0.000388931	0.0004943	0.000104471	0.000260683	0	0.00129758	0.00120819	0.000990608	0.00043572	0.000770248	0	0	Bacteria	Firmicutes	Clostridia	Christensenellales	Christensenellaceae	Christensenellaceae_R-7_group	uncultured	/	465	GGGCCCGCACAAGCAGCGGAGCATGTGGTTTAATTCGAAGCAACGCGAAGAACCTTACCAGGTCTTGACATCCACTTAAAGCGGTAGAGATACCGTGTGTCTTCGGACGAAGTGAGACAGGTGGTGCATGGTTGTCGTCAGCTCGTGTCGTGAGATGTTGGGTTAAGTCCCGCAACGAGCGCAACCCTTATTTTCAGTTACTAACGTGCAATGGCGAGGACTCTGAAGAGACTGCCGGGGACAACTCGGAGGAAGGTGGGGACGACGTCAAATCATCATGCCCCTTATGACCTGGGCTACACACGTGCTACAATGGCCACTACAGAGAGAAGCAAGCCCGTAAGGGGGAGCGGATCTGAGAAAAGTGGTCCCAGTTCAGATTGTGGGCTGCAACCCGCC…
63dd40dbb9056d226442ba19956e3895	0	0.000203981	0.000220739	0.000302604	0	0.000226463	0	0	0	0	0.00017363	0.000197856	0.000240398	0.000169029	0	0	0	9.1026e-05	0.000291648	0.000275159	0.000232198	0.000207287	0	0	0	0.000631062	0.000491776	0.00038245	0.000276741	0.000200934	0	0	Bacteria	Firmicutes	Clostridia	Christensenellales	Christensenellaceae	Christensenellaceae_R-7_group	uncultured	/	465	GGGCCCGCACAAGCAGCGGAGCATGTGGTTTAATTCGAAGCAACGCGAAGAACCTTACCAGGTCTTGACATCCACTTAAACTCATGGAGACATGAGGTGTCTTCGGACGAAGTGAGACAGGTGGTGCATGGTTGTCGTCAGCTCGTGTCGTGAGATGTTGGGTTAAGTCCCGCAACGAGCGCAACCCTTATTTTCAGTTACTAACGCGCAATGGCGAGGACTCTGAAGAGACTGCCGGGGACAACTCGGAGGAAGGTGGGGACGACGTCAAATCATCATGCCCCTTATGACCTGGGCTACACACGTGCTACAATGGCCACTACAGAGAGATGCGAGCCCGTAAGGGGGAGCGGATCTGAGAAAAGTGGTCCCAGTTCAGATTGTGGGCTGCAACCCGCC…
32326e7eb9942bd0712025c737e34925	1.92734e-05	4.2203e-05	7.61168e-05	0	4.09735e-05	0	0	0	0	0	0	5.99564e-05	0	4.50745e-05	5.26944e-05	0	0	1.70674e-05	4.16639e-05	0	2.32198e-05	0	0	0	0	0.000134721	9.7141e-05	8.77754e-05	2.35524e-05	8.37226e-05	0	0	Bacteria	Firmicutes	Clostridia	Christensenellales	Christensenellaceae	Christensenellaceae_R-7_group	uncultured	/	465	GGGCCCGCACAAGCAGCGGAGCATGTGGTTTAATTCGAAGCAACGCGAAGAACCTTACCAGGTCTTGACATCGAGGCAAAGCCGTAGAGATACGGTGTTCAGCAATGAGGCCGAAGACAGGTGGTGCATGGTTGTCGTCAGCTCGTGTCGTGAGATGTTGGGTTAAGTCCCGCAACGAGCGCAACCCTTATGGTCAGTTACTAACGGGTAAAGCCGAGGACTCTGACGAGACTGCCGGGGACAACTCGGAGGAAGGTGGGGACGACGTCAAATCATCATGCCCCTTATGACCTGGGCTACACACGTGCTACAATGGTGGTAACAAAGAGTCGCGAGCTCGTAAGAAGGAGCGAATCTCATAAAAGCCATCTCAGTTCGGATTGTGGGCTGCAACCCGCC…
4e329c84d953387a1cd1d5ae036d8a95	0	0	0	0	0	0	0	0	0	0	0	0	0	5.63431e-05	0.000403991	0.000403366	0	0	0	0	0	0	0	0	0	0	0	0	0	0	0	0	Bacteria	Firmicutes	Clostridia	Christensenellales	Christensenellaceae	Christensenellaceae_R-7_group	uncultured_Clostridia	/	465	GGGCCCGCACAAGCAGCGGAGCATGTGGTTTAATTCGAAGCAACGCGAAGAACCTTACCAAGGCTTGACATCCAACTAAGCTCATAGAAATATGAGGTGCCTTCGGGCAAGTTGAGACAGGTGGTGCATGGTTGTCGTCAGCTCGTGTCGTGAGATGTTGGGTTAAGTCCCGCAACGAGCGCAACCCCTATTACCAGTTACCAGCACGTAAAGGTGGGAACTCTGGTGAGACTGCCGGGGACAACTCGGAGGAAGGTGGGGATGACGTCAAATCATCATGCCCCTTATGTCTTGGGCTACACACGTGCTACAATGGCTGTAACAAAGGGAAGCGAAGTCGTAAGGCTAAGCGGATCTCAGAAAAGCAGTCCCAGTTCGGATTGTGGGCTGCAACCCGCC…
e44addc2c516467a0f15017893638940	0	0	0	4.60484e-05	0	0	0	0	0	0	0	0	0	0	0	0	0.000127475	0	0	3.62051e-05	0	0	0	0	0.000151208	0	6.67845e-05	0	0	0	0	0	Bacteria	Firmicutes	Clostridia	Christensenellales	Christensenellaceae	Christensenellaceae_R-7_group	uncultured	/	465	GGGCCCGCACAAGCAGCGGAGCATGTGGTTTAATTCGAAGCAACGCGAAGAACCTTACCAGGTCTTGACATCGAGGCAAAGCCGTAGAGATACGGTGTTCAGCAATGAGGCCGAAGACAGGTGGTGCATGGTTGTCGTCAGCTCGTGTCGTGAGATGTTGGGTTAAGTCCCGCAACGAGCGCAACCCTTATGGTCAGTTACTAACGGGTAAAGCCGAGGACTCTGACGAGACTGCCGGGGACAACTCGGAGGAAGGTGGGGACGACGTCAAATCATCATGCCCCTTATGACCTGGGCTACACACGTGCTACAATGGTGGTAACAAAGAGTCGCGAGACCGTAAGGTGGAGCGAATCTCATAAAAGCCATCTCAGTTCGGATTGTGGGCTGCAACCCGCC…
4f54c237099adc319b8cf01171eac6a9	0	0	0	0	3.27788e-05	0	7.58409e-05	0	0	4.00396e-05	0	0	0	0	0	8.3455e-05	0	0	0	0	0	0	0	0	0	0	0	0	0	0	0	0	Bacteria	Firmicutes	Clostridia	Christensenellales	Christensenellaceae	Christensenellaceae_R-7_group	uncultured	/	465	GGGCCCGCACAAGCAGCGGAGCATGTGGTTTAATTCGAAGCAACGCGAAGAACCTTACCAGGTCTTGACATCCACTTAAACTCATGGAGACATGAGGTGTCTTCGGACGAAGTGAGACAGGTGGTGCATGGTTGTCGTCAGCTCGTGTCGTGAGATGTTGGGTTAAGTCCCGCAACGAGCGCAACCCTTATTTTCAGTTACTAACGCGCAATGGCGAGGACTCTGAAGAGACTGCCGGGGACAACTCGGAGGAAGGTGGGGACGACGTCAAATCATCATGCCCCTTATGACCTGGGCTACACACGTGCTACAATGGCCACTACAGAGAGAAGCAAGCCCGTAAGGGGGAGCGGATCTGAGAAAAGTGGTCCCAGTTCAGATTGTGGGCTGCAACCCGCC…
a7c19da75c663d5107a6f24ab93b8056	0	0	0	0	0	0	0	0	0	0	0	0	0	0	0	6.95459e-05	0	0	0	0	0	0	0	0	0	0	0	0	0	0	0	0	Bacteria	Firmicutes	Clostridia	Christensenellales	Christensenellaceae	Christensenellaceae_R-7_group	uncultured_bacterium	/	465	GGGCCCGCACAAGCAGCGGAGCATGTGGTTTAATTCGAAGCAACGCGAAGAACCTTACCAGGTCTTGACATCGAGGCAAAGCCGTAGAGATACGGTGTTCAGCAATGAGGCCGAAGACAGGTGGTGCATGGTTGTCGTCAGCTCGTGTCGTGAGATGTTGGGTTAAGTCCCGCAACGGGCGCAACCCTTATGGTCAGTTACTAACGGGTAAAGCCGAGGACTCTGACGAGACTGCCGGGGACAACTCGGAGGAAGGTGGGGACGACGTCAAATCATCATGCCCCTTATGACCTGGGCTACACACGTGCTACAATGGTGGTAACAAAGAGTCGCGAGCTCGTAAGAAGGAGCGAATCTCATAAAAGCCATCTCAGTTCGGATTGTGGGCTGCAACCCGCC…
4fa3c1b1ae5fd80e427f127b6db7bd6a	0	0	0	0	0	0	0	0	0	0	0	0	0	0	0	0	0	0	1.1904e-05	0	0	0	0	0	0	0	0	0	0	0	0	7.3412e-05	Bacteria	Firmicutes	Clostridia	Christensenellales	Christensenellaceae	Christensenellaceae(Family)	uncultured	/	463	GGGCCCGCACAAGCAGCGGAGCATGTGGTTTAATTCGAAGCAACGCGAAGAACCTTACCAGGGCTTGACATCCTCTGAAGTGCATAGAAATATGTACGCCCTTCGGGGCAGAGAGACAGGTGGTGCATGGTTGTCGTCAGCTCGTGTCGTGAGATGTTGGGTTAAGTCCCGCAACGAGCGCAACCCTTATGGTTAGTTGCCAGCATGAAAGATGGGAACTCTAATCAGACTGCCGGGGATAACTCGGAGGAAGGTGGGGACGACGTCAAATCATCATGCCCCTTATGTCCTGGGCTACACACGTGCTACAATGGCCGGTACAAAGGGCTGCGAAGCCGCAAGGTGAAGCGAATCCCATAAAACCGGTCCCAGTTCGGATCGTGGGCTGCAACCCGCCCA…
89a5ee499581c53e8f3fd9261638e294	0	0	0	0	0	0	0	0	0	0	0	2.99782e-05	5.40895e-05	7.88803e-05	0	0	0	0	0	0	0	0	0	0	0	0	0	0	0	0	0	0	Bacteria	Firmicutes	Clostridia	Christensenellales	Christensenellaceae	Christensenellaceae(Family)	uncultured	/	463	GGGCCCGCACAAGCAGCGGAGCATGTGGTTTAATTCGAAGCAACGCGAAGAACCTTACCAGGGCTTGACATCCTCTGAAGTGCGTGGAAACACGTACGCCCTTCGGGGCAGAGAGACAGGTGGTGCATGGTTGTCGTCAGCTCGTGTCGTGAGATGTTGGGTTAAGTCCCGCAACGAGCGCAACCCTTATGGTTAGTTGCCAGCACGAAAGGTGGGAACTCTAATCAGACTGCCGGGGATAACTCGGAGGAAGGTGGGGACGACGTCAAATCATCATGCCCCTTATGTTCTGGGCTACACACGTGCTACAATGGCCGGTACAAAGGGCAGCGAAACCGCAAGGTGAAGCGAATCCCAAAAAACCGGTCCCAGTTCGGATCGTGGGCTGCAACCCGCCCA…
a54547c4276413da2a9d707406bb5476	0	2.11015e-05	0	0	0	0	0	0	0	0	0	0	0	0	0	0	0	0	0	0	0	0	0	0	0	0	0	0	0	0	0	0	Bacteria	Firmicutes	Clostridia	Christensenellales	Christensenellaceae	Christensenellaceae(Family)	uncultured	/	465	GGGCCCGCACAAGCAGCGGAGCATGTGGTTTAATTCGAAGCAACGCGAAGAACCTTACCAAGGCTTGACATCCTACTAAAGCTGTGGAAACACAGTGTCCCTTCGGGGGAGTAGAGACAGGTGGTGCATGGTTGTCGTCAGCTCGTGTCGTGAGATGTTGGGTTAAGTCCCGCAACGAGCGCAACCCTTATTGCTAGTTACCAGCGGGTAATGCCGGGAACTCTAGTGAGACCGCCGGGGATAACTCGGAGGAAGGTGGGGATGACGTCAAATCATCATGCCCCTTATGTCTTGGGCTACACACGTGCTACAATGGCCACTACAGAGGGCAGCAAAGCCGTAAGGTGGAGCGAATCTCACAAAAGTGGTCCCAGTTCGGATTGTGGGCTGCAACCCGCC…
8dfe2073ae1b2a8a4b3f5ef60dfe391c	0	0	0	0	0	0	0	0	0	0	0	0	0	0	0	0	0	0	0	0	0	7.97257e-05	0	0	0	0	0	0	0	0	0	0	Bacteria	Firmicutes	Clostridia	Christensenellales	Christensenellaceae	Christensenellaceae(Family)	uncultured	/	463	GGGCCCGCACAAGCAGCGGAGCATGTGGTTTAATTCGAAGCAACGCGAAGAACCTTACCAGGGCTTGACATCCCTTGAAGTGCATAGAAATATGTACGCCCTTCGGGGCAAGGAGACAGGTGGTGCATGGTTGTCGTCAGCTCGTGTCGTGAGATGTTGGGTTAAGTCCCGCAACGAGCGCAACCCTTATGGTTAGTTGCCAGCACGAAAGGTGGGAACTCTAATCAGACTGCCGGGGATAACTCGGAGGAAGGTGGGGACGACGTCAAATCATCATGCCCCTTATGTCCTGGGCTACACACGTGCTACAATGGCCGGTACAGAGGGCTGCGAAACCGAAAGGTGAAGCGAATCCCAAAAAGCCGGTCCCAGTTCGGATCGTGGGCTGCAACCCGCCCA…
79c5df56b8305ef91ad6f36f55ea780e	0	0	0	0	0	0	0	0	0	0	0	0	0	0	0	0	0	0	0	0	0	0	0	0	0	0	0	0	0	0	0	7.3412e-05	Bacteria	Firmicutes	Clostridia	Christensenellales	Christensenellaceae	Christensenellaceae(Family)	uncultured_bacterium	/	464	GGGCCCGCACAAGCGGTGGAGCATGTGGTTTAATTCGAAGCAACGCGAAGAACCTTACCAAGGCTTGACATCCCCTGACGTACGTAGAAATACGTATTCCCTTCGGGGCAAGGAGACAGGTGGTGCATGGTTGTCGTCAGCTCGTGTCGTGAGATGTTGGGTTAAGTCCCGCAACGAGCGCAACCCTTATTGCTAGTTGCCAGCGCGTAAAGGCGGGAACTCTAGTGAGACTGCCGGGGACAACTCGGAGGAAGGTGGGGACGACGTCAAATCATCATGCCCCTTATGTCTTGGGCTACACACGTGCTACAATGGCCGGTACAAAGGGCAGCAAAGCCGCAAGGTGGAGCGAATCTCAAAAAGCCGGTCTCAGTTCGGATCGTGGGCTGCAACCCGCCC…
9f1e79427c324ccfb8204781ab5c172e	0	9.84737e-05	0.000121787	0.000111832	3.27788e-05	0	0	0	0.000228801	0	0	0.000107921	9.01491e-05	0	0	0.000111273	0	0	0	9.41333e-05	0	0	0	0.000120315	0	0.000155993	0.00023071	0.000163011	0.000100098	0	0.00017606	0	Bacteria	Firmicutes	Clostridia	Uncultured	Uncultured	Clostridia(Class)	uncultured	/	464	GGGCCCGCACAAGCAGCGGAGCATGTGGTTTAATTCGAAGCAACGCGAAGAACCTTACCAAGACTTGACATCCCCTGACAGCTGCTGAAAGGCAGTATCTCTTCGGAGCAGGGAGACAGGTGGTGCATGGTTGTCGTCAGCTCGTGTCGTGAGATGTTGGGTTAAGTCCCGCAACGAGCGCAACCCTTATCCTTAGTTACCAGCACATTATGGTGGGGACTCTAGGGAGACCGCCGGGGACGACTCGGAGGAAGGTGGGGACGACGTCAAATCATCATGCCCCTTATGTCTTGGGCTACACACGTGCTACAATGGCCGCAACAGAGGGAAGCGAGAGTGCAAGCTGGAGCAAAACCCTAAAAAGCGGTCCCAGTTCGGATTGTGGGCTGCAACCCGCCC…
239d9266751fb8f2422da34b8487fef7	0.000260191	0	0	0	0	0	0	0	0	0	0	0	0	0	0	0	0	0	0	0	0	0	0	0	0	0	0	0	0	0	0	0	Bacteria	Firmicutes	Clostridia	Uncultured	Uncultured	Clostridia(Class)	uncultured	/	464	GGGCCCGCACAAGCAGCGGAGCATGTGGTTTAATTCGAAGCAACGCGAAGAACCTTACCAAGACTTGACATCCCCTGACAGCTGCTGAAAGGCAGTATCTCTTCGGAGCAGGGAGACAGGTGGTGCATGGTTGTCGTCAGCTCGTGTCGTGAGATGTTGGGTTAAGTCCCGCAACGAGCGCAACCCTTATCCTTAGTTACCAGCACGTAAAGGTGGGGACTCTAGGGAGACCGCCGGGGACGACTCGGAGGAAGGTGGGGACGACGTCAAATCATCATGCCCCTTATGTCTTGGGCTACACACGTGCTACAATGGCCGTAACAGAGGGAAGCGAGAGTGTAAGCTGGAGCAAAACCCTAAAAAGCGGTCCCAGTTCGGATTGTGGGCTGCAACCCGCCC…
0a8e50e001aee8c46a2e8c0ad5d24ae3	0	0	0	0	0	0	0	0	0	0	0	2.99782e-05	0	0	0	0	0	0	4.16639e-05	0	0	0	0	0	0	0	0	0	0	0	0	0	Bacteria	Firmicutes	Clostridia	Clostridiales	Clostridiaceae	Clostridium_sensu_stricto_12	Clostridium_kluyveri	/	463	GGACCCGCACAAGCAGCGGAGCATGTGGTTTAATTCGAAGCAACGCGAAGAACCTTACCTGGACTTGACATCCCCTGAATAACTTGTAATGGAGGAAGCCCTACGGGGCAGGGAGACAGGTGGTGCATGGTTGTCGTCAGCTCGTGTCGTGAGATGTTAGGTTAAGTCCTGCAACGAGCGCAACCCCTGTCGTTAGTTGCCAGCACGTAAAGGTGGGCACCCTAACGAGACTGCCGCGGTTAACGTGGAGGAAGGTGGGGATGACGTCAAATCATCATGCCCCTTATGTCCAGGGCAACACACGTGCTACAATGGGCAGAACAGAGAGAAGCAATACCGCGAGGAGGAGCAAATCTCAAAAACTGCCCCCAGTTCGGATTGCAGGCTGAAACCCGCCTG…
b18b953badecc9850f4b201e0b49155b	0	0	0	0	0	0	0	0	0	0	0	0	0	0	0	0	0	0	0	5.06872e-05	2.90247e-05	0	0	0	0	0	0	0	0	0	0	0	Bacteria	Firmicutes	Clostridia	Clostridiales	Clostridiaceae	Clostridium_sensu_stricto_12	Clostridium_kluyveri	/	463	GGACCCGCACAAGCAGCGGAGCATGTGGTTTAATTCGAAGCAACGCGAAGAACCTTACCTGGACTTGACATCCCCTGAATAACTCGTAATGGAGGAAGCCCTACGGGGCAGGGAGACAGGTGGTGCATGGTTGTCGTCAGCTCGTGTCGTGAGATGTTAGGTTAAGTCCTGCAACGAGCGCAACCCCTGTCGTTAGTTGCCAGCACGTAAAGGTGGGCACCCTAACGAGACTGCCGCGGTTAACGTGGAGGAAGGTGGGGATGACGTCAAATCATCATGCCCCTTATGTCCAGGGCAACACACGTGCTACAATGGGCAGAACAGAGAGAAGCAATACCGCGAGGAGGAGCAAATCTCAAAAACTGCCCCCAGTTCGGATTGCAGGCTGAAACCCGCCTG…
2274a41bfeefefc4cc00ee85c2189987	0.000231281	0	0	0	0	0	0	0	0	0	0	0	0	0	0	0	0.000549122	0	0	0	0	0	0	0	0	7.79965e-05	0	0	0.000129538	0.00018419	0	0.00018353	Bacteria	Firmicutes	Clostridia	Clostridiales	Clostridiaceae	Clostridium_sensu_stricto_13	uncultured	/	461	GGGCCCGCACAAGCAGCGGAGCATGTGGTTTAATTCGAAGCAACGCGAAGAACCTTACCTAGACTTGACATCTCCTGAATTACCCTTAACCGGGGAAGCCCTTCGGGGCAGGAAGACAGGTGGTGCATGGTTGTCGTCAGCTCGTGTCGTGAGATGTTGGGTTAAGTCCCGCAACGAGCGCAACCCTTATCATTAGTTGCTACCATTAAGTTGAGCACTCTAGTGAGACTGCCACGGTTAACGTGGAGGAAGGTGGGGATGACGTCAAATCATCATGCCCCTTATGTCTAGGGCTACACACGTGCTACAATGGTGAATACAAATAGATGCAATACCGCGAGGTGGAGCCAAACTATAAAATTCATCCCAGTTCGGATTGTAGTCTGAAACTCGACTACA…
f8eb9b0a507140ff9f27329bd50e3468	0	0	0	0	0	0	0	0	0	0	0	0	0	0	0	0	0.000519705	0	0	0	0	0	0	0	0.00287295	0	0	0	0	0	0.000418143	0	Bacteria	Firmicutes	Clostridia	Clostridiales	Clostridiaceae	Clostridium_sensu_stricto_13	uncultured	/	461	GGGCCCGCACAAGCAGCGGAGCATGTGGTTTAATTCGAAGCAACGCGAAGAACCTTACCTAGACTTGACATCTCCTGAATTACCCTTAATCGGGGAAGCCCTTCGGGGCAGGAAGACAGGTGGTGCATGGTTGTCGTCAGCTCGTGTCGTGAGATGTTGGGTTAAGTCCCGCAACGAGCGCAACCCTTATCATTAGTTGCTACCATTAAGTTGAGCACTCTAGTGAGACTGCCACGGTTAACGTGGAGGAAGGTGGGGATGACGTCAAATCATCATGCCCCTTATGTCTAGGGCTACACACGTGCTACAATGGTGAATACAAATAGATGCAATACCGCGAGGTGGAGCCAAACTATAAAATTCATCCCAGTTCGGATTGTAGTCTGAAACTCGACTACA…
7fdba89544afdedada2975f336bdc9df	0	0	0	0	0	0	0	0	0	0	0	0	0	0	0	0	0	0	0	0	0	0	0	0	0	0	0	0	0	0	0	0	Bacteria	Firmicutes	Clostridia	Clostridiales	Clostridiaceae	Clostridium_sensu_stricto_7	uncultured	/	464	GTCCCCGCACAAGCAGCGGAGCGTGTGGTTTAATTCGTTGCTACACGAAGAACCTTACCTGGGTTTGACATAGAGGTGGTAAGGAAGCGAAAGCGGACCGACCCTTCGGGGAGCCTCTACAGGTGTTGCATGGCTGTCGTCAGCTCGTGTCGTGAGATGTTCGGTTAAGTCCCGCAACGAGCGCAACCCTTATCGTTAGTTGCTACCATTAAGTTGAGCACTCTAGCGAGACTGCCTGGGTTAACCAGGAGGAAGGTGGGGATGACGTCAAATCATCATGCCCCTTATGTCTAGGGCTACACACGTGCTACAATGGCCGGTACAACGAGAAGCAAACCCGTGAGGGGGAGCCAAACTAAAAAACCGGTCCCAGTTCGGATTGTAGGCTGAAACTCGCCT…
53451a692d1354ee5298873307db7e87	0	0	0	0	0	0	0	0	0	0	0	0	0	0	0	0	0	0	0	0	0	0	0	0	0	0	0	0	0	0	0	0	Bacteria	Proteobacteria	Gammaproteobacteria	Burkholderiales	Comamonadaceae	Comamonadaceae(Family)	uncultured	/	465	GGACCCGCACAAGCGGTGGATGATGTGGTTTAATTCGATGCAACGCGAAAAACCTTACCCACCTTTGACATGTACGGAACCCTTTAGAGATAGAGGGGTGCTCGAAAGAGAGCCGTAACACAGGTGCTGCATGGCTGTCGTCAGCTCGTGTCGTGAGATGTTGGGTTAAGTCCCGCAACGAGCGCAACCCTTGTCATTAGTTGCTACATTCAGTTGGGCACTCTAATGAGACTGCCGGTGACAAGCCGGAGGAAGGTGGGGATGACGTCAAGTCCTCATGGCCCTTATAGGTGGGGCTACACACGTCATACAATGGCTGGTACAAAGGGTTGCCAACCCGCGAGGGGGAGCCAATCCCATAAAGCCAGTCGTAGTCCGGATCGTAGTCTGCAACTCGAC…
fabf6524fb744dd6c7f1ea3964d1224e	0	0	0	0	0	0	0	0	0	0	0	0	0	0	0	0	0	0	0	0	0	0	0	0	0	0	0	0	0	0	0	0	Bacteria	Actinobacteriota	Actinobacteria	Propionibacteriales	Propionibacteriaceae	Cutibacterium	uncultured	/	468	GGCCCCGCACAAGCGGCGGAGCATGCGGATTAATTCGATGCAACGCGTAGAACCTTACCTGGGTTTGACATGGATCGGGAGTGCTCAGAGATGGGTGTGCCTCTTTTGGGGTCGGTTCACAGGTGGTGCATGGCTGTCGTCAGCTCGTGTCGTGAGATGTTGGGTTAAGTCCCGCAACGAGCGCAACCCTTGTTCACTGTTGCCAGCACGTTATGGTGGGGACTCAGTGGAGACCGCCGGGGTCAACTCGGAGGAAGGTGGGGATGACGTCAAGTCATCATGCCCCTTATGTCCAGGGCTTCACGCATGCTACAATGGCTGGTACAGAGAGTGGCGAGCCTGTGAGGGTGAGCGAATCTCGGAAAGCCGGTCTCAGTTCGGATTGGGGTCTGCAACTCG…
b8fd2814ab1111752ee7797af6ebbb17	0	0	0	0	0	0	0	0	0	0	0	0	0	0	0	0	0	0	0	0	0	0	0	0	0	0	0	0	0	0	0.000198068	0	Bacteria	Firmicutes	D8A-2	D8A-2	D8A-2	D8A-2	uncultured	/	468	GGGCCCGCACAAGCAGTGGAGCGTGTGGTTTAATTCGACGCAACGCGCAGAACCTTACCAGGGCTTGACATCATGCTGAAAGGTCTAGAAATAGGCTCCTCCCGCAAGGGACGGCATGACAGGTGTTGCATGGTTGTCGTCAGCTCGTGTCGTGAGATGTTGGGTTAAGTCCCGCAACGAGCGCAACCCCTATTTGGTGTTGCCACCGGGTAAAGCCGGGCACTCACCGAAGACTGCCGGAGACGATCCGGAGGAAGGTGGGGATGACGTCAAATCATCATGGCCCTTATGCCCTGGGCCACACACGCGCTACAATGGCCGGTACAACGGGCAGTCAAAGAGCGATCTGGAGCGAATCCCTTAAAGCCGGTCTCAGTTGGGATTGGGGGCTGAAACTCG…
d5f5badac0c09d942255fc451f2b59a8	0	0	0	0	0	0	0	0	0	0	0	0	0	0	0	0	0	0	0	0	0	0	8.35771e-05	0	0	0	0	0	0	0	0	0	Bacteria	Firmicutes	D8A-2	D8A-2	D8A-2	D8A-2	uncultured	/	281	TAAACTTAAATGAATTGGCGGGGGCCCGCACAAGCAGTGGAGCGTGTGGTTTAATTCGACGCAACGCGCAGAACCTTACCAGGGCTTGACATCATGCTGAAAGGTCTAGAAATAGGCTCCTCCCGCAAGGGACGGCATGACAGGTGTTGCATGGTTGTCGTCAGCTCGTGTCGTGAGATGTTGGGTTAAGTCCCGCAACGAGCGCAACCCCTATTTGGTGTTGCCACCGGGTAAAGCCGGGCACTCACCGAAGACTGCCGGAGACGATCCGGAGGAAGGTG
7576347cba4debe28eb5b369863702b6	0	0	0	0	0	0	0	0	0	0	0	0	0	0	0	0	0	0	0	0	0	0	0	0.000260683	0	0	0	0	0	0	0	0	Bacteria	Firmicutes	Desulfitobacteriia	Desulfitobacteriales	Syntrophobotulaceae	Dehalobacter	Dehalobacter_sp.	/	468	GGGCCCGCACAAGCGGTGGAGCATGTGGTTTAATTCGACGCAACGCGAAGAACCTTACCAAGGCTTGACATCCATAGAATCCTGGAGAGATCCGGGAGTGCCCTTCGGGGAGCTATGAGACAGGTGGTGCATGGTTGTCGTCAGCTCGTGTCGTGAGATGTTGGGTTAAGTCCCGCAACGAGCGCAACCCCTATATTTAGTTGCTAACAGGTAAAGCTGAGAACTCTAGATAGACTGCCGGTGACAAACCGGAGGAAGGTGGGGACGACGTCAAATCATCATGCCCCTTATGTCTTGGGCTACACACGTGCTACAATGGACGGTACAGACGGAAGCGAAGCCGCGAGGTGGAGCAAATCCGAGAAAGCCGTTCTCAGTTCGGATTGCCGGCTGCAACTC…
321a8418366265128ce70f06f89d80bd	0	0	0	0	0	0	0	0	0	0	0	0	0	0	0	0	0	0	0	0	0	0	0	0	0	0	0	0	0	0.000200934	0	0	Bacteria	Firmicutes	Desulfitobacteriia	Desulfitobacteriales	Syntrophobotulaceae	Dehalobacter	Dehalobacter_sp.	/	486	GGGCCCGCACAAGCGGTGGAGCATGTGGTTTAATTCGACGCAACGCGAAGAACCTTACCAAGGCTTGACATCCATAGAATCCTGGAGAGATCCGGGAGTGCCCTTCGGGGAGCTATGAGACAGGTGGTGCATGGTTGTCGTCAGCTCGTGTCGTGAGATGTTGGGTTAAGTCCCGCAACGAGCGCAACCCCTATATTTAGTTGCTAACAGGTAAAGCTGAGAACTCTAGATAGACTGCCGGTGACAAACCGGAGGAAGGTGGGGACGACGTCAAATCATCATGCCCCTTATGTCTTGGGCTACACACGTGCTACAATGGACGGTACAGACGGAAGCGAAGCCGCGAGGTGGAGCAAATCCGAGAAAGCCGTTCTCAGTTCGGATTGCAGGCTGCAACTC…
8b7a55a6c60d6004a3cf9bc5b5a5241b	0	0	0	0	0	0	0	0	0	0	0	0	0	0	0	0	0	0	0	0	0	0	0	0	0	0	0	0	0	0	0	0.00018353	Bacteria	Firmicutes	Desulfitobacteriia	Desulfitobacteriales	Syntrophobotulaceae	Dehalobacter	Dehalobacter_sp.	/	485	GGGCCCGCACAAGCGGTGGAGCATGTGGTTTAATTCGACGCAACGCGAAGAACCTTACCAAGGCTTGACATCCATAGAATCCTGGAGAGATCCGGGAGTGCCCTTCGGGGAGCTATGAGACAGGTGGTGCATGGTTGTCGTCAGCTCGTGTCGTGAGATGTTGGGTTAAGTCCCGCAACGAGCGCAACCCCTATATTTAGTTGCTAACAGGTAAAGCTGAGAACTCTAGATAGACTGCCGGTGACAAACCGGAGGAAGGTGGGGACGACGTCAAATCATCATGCCCCTTATGTCTTGGGCTACACACGTGCTACAATGGACGGTACAGACGGAAGCGAAGCCGCGAGGTGGAGCAAATCCGAGAAAGCCGTTCTCAGTTCGGATTGCAGGCTGCAACTC…
1fd9c8fdbaedefd7e2cb7ec6c18c528b	0	0	0	0	0	0	0.000170642	0	0	0	0	0	0	0	0	0	0	0	0	0	0	0	0	0	0	0	0	0	0	0	0	0	Bacteria	Firmicutes	Desulfitobacteriia	Desulfitobacteriales	Syntrophobotulaceae	Dehalobacter	Dehalobacter_sp.	/	468	TTTAAATAAAAATAGGTGGAGCATGTGGTTTAATTCGACGCAACGCGAAGAACCTTACCAAGGCTTGACATCCATAGAATCCTGGAGAGATCCGGGAGTGCCCTTCGGGGAGCTATGAGACAGGTGGTGCATGGTTGTCGTCAGCTCGTGTCGTGAGATGTTGGGTTAAGTCCCGCAACGAGCGCAACCCCTATATTTAGTTGCTAACAGGTAAAGCTGAGAACTCTAGATAGACTGCCGGTGACAAACCGGAGGAAGGTGGGGATGACGTCAAATCATCATGCCCCTTATGTCTTGGGCTACACACGTGCTACAATGGACGGTACAGACGGAAGCGAAGCCGCGAGGTGGAGCAAATCCGAGAAAGCCGTTCTCAGTTCGGATTGCAGGCTGCAACTC…
d3201dfebd5b76899e255b4a6932b6da	0	0	0	0	0	0	0	0	0	0	0	0	0	0	0	0	0	0	0	0	0	4.78354e-05	0	4.01051e-05	0	0	0	0	0	0	4.40151e-05	0	Bacteria	Firmicutes	Desulfitobacteriia	Desulfitobacteriales	Syntrophobotulaceae	Dehalobacter	uncultured_bacterium	/	467	GGGCCCGCACAAGCGGTGGAGCATGTGGTTTAATTCGACGCAACGCGAAGAACCTTACCAAGGCTTGACATCTACAGAATCCCAAAGAGATTTGGGAGTGCCCTTCGGGGAGCTGTAAGACAGGTGGTGCATGGTTGTCGTCAGCTCGTGTCGTGAGATGTTGGGTTAAGTCCCGCAACGAGCGCAACCCCTATATTCAGTTGCCAGCATTAAGGATGGGAACTCTGGATAGACTGCCGGTGACAAACCGGAGGAAGGTGGGGATGACGTCAAATCATCATGCCCCTTATGTCTTGGGCTACACACGTGCTACAATGGACGGTACAGACGGAAGCGAAGCCGCGAGGTGGAGCAAATCCGAGAAAGCCGTTCTCAGTTCGGATTGCAGGCTGCAACTCG…
55b08734dd5d84975561bd2d68355052	0	0	0	0	0	0	0	0	0	0	0	0	0	0	0	0.000125183	0	0	0	0	0	0	0	0	0	0	0	0	0	0	0	0	Bacteria	Firmicutes	Desulfitobacteriia	Desulfitobacteriales	Syntrophobotulaceae	Dehalobacter	Dehalobacter_sp.	/	486	GGGCCCGCACAAGCGGTGGAGCATGTGGTTTAATTCGACGCAACGCGAAGAACCTTACCAAGGCTTGACATCCATAGAATCCTGGAGAGATCCGGGAGTGCCCTTCGGGGAGCTATGAGACAGGTGGTGCATGGTTGTCGTCAGCTCGTGTCGTGAGATGTTGGGTTAAGTCCCGCAACGAGCGCAACCCCTATATTTAGTTGCTAACAGGTAAAGCTGAGAACTCTAGATAGACTGCCGGTGACAAACCGGAGGAAGGTGGGGATGACGTCAAATCATCATGCCCCTTATGTCTTGGGCTACACACGTGCTACAATGGACGGTACAGACGGAAGCGAAGCCGCGAGGTGGAGCAAATCCGAGAAAGCCGTTCTCAGTTCGGATTGCAGGCTGCAACTC…
ed09104670afdf86f36af99b337d7260	0	0	0	0	0	0	0	0	0	0	0	0	0	0	0	0	0	0	0	0	0	0	0	0	0	0	0	0	0	0	0	0	Bacteria	Firmicutes	Desulfitobacteriia	Desulfitobacteriales	Syntrophobotulaceae	Dehalobacter	Dehalobacter_sp.	/	485	GGGCCCGCACAAGCGGTGGAGCATGTGGTTTAATTCGACGCAACGCGAAGAACCTTACCAAGGCTTGACATCCATAGAATCCTGGAGAGATCCGGGAGTGCCCTTCGGGGAGCTATGAGACAGGTGGTGCATGGTTGTCGTCAGCTCGTGTCGTGAGATGTTGGGTTAAGTCCCGCAACGAGCGCAACCCCTATATTTAGTTGCTAACAGGTAAAGCTGAGAACTCTAGATAGACTGCCGGTGACAAACCGGAGGAAGGTGGGGATGACGTCAAATCATCATGCCCCTTATGTCTTGGGCTACACACGTGCTACAATGGACGGTACAGACGGAAGCGAAGCCGCGAGGTGGAGCAAATCCGAGAAAGCCGTTCTCAGTTCGGATTGCAGGCTGCAACTC…
b648de6e1176ad143a53d5222f1cce15	0	0	0	0	0	0	0	0	0	0	0	0	0	0	0	0	0	0	0	0	0	0	0	0	0	0	0	0	0	0	0	0	Bacteria	Firmicutes	Desulfitobacteriia	Desulfitobacteriales	Syntrophobotulaceae	Dehalobacter	Dehalobacter_sp.	/	486	GGGCCCGCACAAGCGGTGGAGCATGTGGTTTAATTCGACGCAACGCGAAGAACCTTACCAAGGCTTGACATCCATAGAATCCTGGAGAGATCCGGGAGTGCCCTTCGGGGAGCTATGAGACAGGTGGTGCATGGTTGTCGTCAGCTCGTGTCGTGAGATGTTGGGTTAAGTCCCGCAACGAGCGCAACCCCTATATTTAGTTGCTAACAGGTAAAGCTGAGAACTCTAGATAGACTGCCGGTGACAAACCGGAGGAAGGTGGGGATGACGTCAAATCATCATGCCCCTTATGTCTTGGGCTACACACGTGCTACAATGGACGGTACAGACGGAAGCGAAGCCGCGAGGTGGAGCAAATCCGAGAAAGCCGTTCTCAGTTCGGATTGCAGGCTGCAACTC…
09675a6cf5a8bc38a9741b7bef7c8085	0	0	0	0	0	0	0	0	0	0	0	0	0	0	0	0	0	0	0	0	0	0	0	0	0	0	0	0	0	0	0	0	Bacteria	Firmicutes	Desulfitobacteriia	Desulfitobacteriales	Syntrophobotulaceae	Dehalobacter	uncultured	/	467	GGGCCCGCACAAGCGGTGGAGCATGTGGTTTAATTCGACGCAACGCGAAGAACCTTACCAAGGCTTGACATCCATAGAATCCTGGAGAGATCCGGGAGTGCCCTTCGGGGAGCTATGAGACAGGTGGTGCATGGTTGTCGTCAGCTCGTGTCGTGAGATGTTGGGTTAAGTCCCGCAACGAGCGCAACCCCTATATTTAGTTGCTAACAGGTAAAGCTGAGAACTCTAGATAGACTGCCGGTGACAAACCGGAGGAAGGTGGGGATGACGTCAAATCATCATGCCCCTTATGTCTTGGGCTACACACACGCTACAATGGCCAACACAATAGGTTGCTAAGCCGCGAGGTGGAGCCAATCCTCAAAGTTGGTCTCAGTTCAGATTGTAGGCTGCAACTCG…
fcc56f00b9f6bf81883dee512ef495d6	0	0	0	0	0	0	0	0	0	0	0	0	0	0	0	0	0	0	0	0	0	0	0	0	0	0	0	0	0	0	0	0	Bacteria	Firmicutes	Desulfitobacteriia	Desulfitobacteriales	Syntrophobotulaceae	Dehalobacter	Dehalobacter_sp.	/	486	GGGCCCGCACAAGCGGTGGAGCATGTGGTTTAATTCGACGCAACGCGAAGAACCTTACCAAGGCTTGACATCCATAGAATCCTGGAGAGATCCGGGAGTGCCCTTCGGGGAGCTATGAGACAGGTGGTGCATGGTTGTCGTCAGCTCGTGTCGTGAGATGTTGGGTTAAGTCCCGCAACGAGCGCAACCCCTATATTTAGTTGCTAACAGGTAAAGCTGAGAACTCTAGATAGACTGCCGGTGACAAACCGGAGGAAGGTGGGGATGACGTCAAATCATCATGCCCCTTATGTCTTGGGCTACACACGTGCTACAATGGACGGTACAGACGGAAGCGAAGCCGCGAGGTGGAGCAAATCCGAGAAAGCCGTTCTCAGTTCGGATTGCAGGCTGCAACTC…
0124451aacf54ab7491cfc6dcb10af2c	0	0	0	0	0	0	0	0	0	0	0	0	0	0	0	0	0	0	0	0	0	0	8.35771e-05	0	0	0	0	0	0	0	0	0	Bacteria	Firmicutes	Desulfitobacteriia	Desulfitobacteriales	Syntrophobotulaceae	Dehalobacter	Dehalobacter_sp.	/	468	GGGCCCGCACAAGCGGTGGAGCATGTGGTTTAATTCGACGCAACGCGAAGAACCTTACCAAGGCTTGACATCCATAGAATCCTGGAGAGATCCGGGAGTGCCCTTCGGGGAGCTATGAGACAGGTGGTGCATGGTTGTCGTCAGCTCGTGTCGTGAGATGTTGGGTTAAGTCCCGCAACGAGCGCAACCCCTATATTTAGTTGCTAACAGGTAAAGCTGAGAACTCTAGATAGACTGCCGGTGACAAACCGGAGGAAGGTGGGGATGACGTTAAATCATCATGCCCCTTATGTCTTGGGCTACACACGTGCTACAATGGACGGTACAGACGGAAGCGAAGCCGCGAGGTGGAGCAAATCCGAGAAAGCCGTTCTCAGTTCGGATTGCAGGCTGTAACCT…
854ed33f399c326d4a056bc5fa42f1bd	0	0	0	0	0	0	0	0	0	0	0	0	0	0	0	0	0	0	0	0	0	0	0	0	0	0	0	0	0	0	0	7.3412e-05	Bacteria	Firmicutes	Desulfitobacteriia	Desulfitobacteriales	Syntrophobotulaceae	Dehalobacter	Dehalobacter_sp.	/	486	TAAAAAAGGAATAGACGGGGGCCCGCACAAGCGGTGGAGCATGTGGTTTAATTCGACGCAACGCGAAGAACCTTACCAAGGCTTGACATCCATAGAATCCTGGAGAGATCCGGGAGTGCCCTTCGGGGAGCTATGAGACAGGTGGTGCATGGTTGTCGTCAGCTCGTGTCGTGAGATGTTGGGTTGAGTCCCGCAACGAGCGCAACCCCTATATTTAGTTGCTAACAGGTAAAGCTGAGAACTCTAGATAGACTGCCGGTGACAAACCGGAGGAAGGTGGGGATGACGTCAAATCATCATGCCCCTTATGTCTTGGGCTACACACGTGCTACAATGGACGGTACAGACGGAAGCGAAGCCGCGAGGTGGAGCAAATCCGAGAAAGCCGTTCTCAGTTCG…
7a68a8162052fd6ce3842cd388127430	0.000231281	0.000211015	0.000281632	0.000374965	0.000172089	0.000226463	0	0	0.00124569	0.000175173	0.000315106	0.000473655	0.000384636	0.000281716	0.000298602	0.000236456	0.00233377	0	0.000136896	0.000188267	0.000150929	0	0	0	0.000133419	0	9.7141e-05	0.000112854	0	0	0	0	Bacteria	Firmicutes	Desulfitobacteriia	Desulfitobacteriales	Syntrophobotulaceae	Dehalobacter	uncultured_bacterium	/	468	GGGCCCGCACAAGCGGTGGAGCATGTGGTTTAATTCGACGCAACGCGAAGAACCTTACCAAGGCTTGACATCCTTAGAATCCTGTAGAGATACGGGAGTGCCCTTCGGGGAGCTAAGAGACAGGTGGTGCATGGTTGTCGTCAGCTCGTGTCGTGAGATGTTGGGTTAAGTCCCGCAACGAGCGCAACCCCTATATTCAGTTACCAGCATGTAAAGATGGGAACTCTGGATAGACTGCCGGTGACAAACCGGAGGAAGGTGGGGATGACGTCAAATCATCATGCCCCTTATGTCTTGGGCTACACACGTGCTACAATGGACGGTACAGACGGACGCGAAGCCGTGAGGTGAAGCAAATCCGAGAAAGCCGTTCTCAGTTCGGATTGCAGGCTGCAACTC…
d4a2bb9d1a59ae1147c4a86dd7f79f93	0	0	6.08935e-05	9.86751e-05	0	0.000119191	0	0	0	4.50446e-05	0	7.19476e-05	0	0	0	0	0	0	2.976e-05	8.68923e-05	0	0	0	0	0	3.54529e-05	0.000200353	0.000137933	2.35524e-05	0	0	0	Bacteria	Firmicutes	Desulfitobacteriia	Desulfitobacteriales	Syntrophobotulaceae	Dehalobacter	uncultured_bacterium	/	467	GGGCCCGCACAAGCGGTGGAGCATGTGGTTTAATTCGACGCAACGCGAAGAACCTTACCAAGGCTTGACATCTACAGAATCCCAAAGAGATTTGGGAGTGCCCTTCGGGGAGCTGTAAGACAGGTGGTGCATGGTTGTCGTCAGCTCGTGTCGTGAGATGTTGGGTTAAGTCCCGCAACGAGCGCAACCCCTATATTCAGTTGCCAGCATTAAGGATGGGAACTCTGGATAGACTGCCGGTGACAAACCGGAGGAAGGTGGGGATGACGTCAAATCATCATGCCCCTTATGTCTTGGGCTACACACGTGCTACAATGGGCGGTACAGACGGAAGCGAAGCCGTGAGGTGAAGCAAATCCGAGAAAGCCGTTCGTAGTTCGGATTGTAGGCTGCAACTCG…
1f9162b6e11a2b98d4c535a558c58f3a	0	0	0	0	0	0	0	0	0	0	0	0	0	0.000236641	0	0	0	0	0	0	0	0	0	0	0	0	0	0	0	0	0	0	Bacteria	Firmicutes	Desulfitobacteriia	Desulfitobacteriales	Syntrophobotulaceae	Dehalobacter	Dehalobacter_sp.	/	486	GGGCCCGCACAAGCGGTGGAGCATGTGGTTTAATTCGACGCAACGCGAAGAACCTTACCAAGGCTTGACATCCATAGAATCCTGGAGAGATCCGGGAGTGCCCTTCGGGGAGCTATGAGACAGGTGGTGCATGGTTGTCGTCAGCTCGTGTCGTGAGATGTTGGGTTAAGTCCCGCAACGAGCGCAACCCCTATATTTAGTTGCTAACAGGTAAAGCTGAGAACTCTAGATAGACTGCCGGTGACAAACCGGAGGAAGGTGGGGATGACGTCAAATCATCATGCCCCTTATGTCTTGGGCTACACACGTGCTACAATGGACGGTACAGACGGAAGCGAAGCCGCGAGGTGGAGCAAATCCGAGAAAGCCGTTCTCAGTCCGGATTGCAGGCTGCAACTC…
3f7f68ee6f31aaf4ddd87535266efded	0	0	0	0	0	0	0	0	0	0	0	0	0	0.000225372	0	0	0	0	0	0	0	0	0	0	0	0	0	0	0	0	0	0	Bacteria	Firmicutes	Desulfitobacteriia	Desulfitobacteriales	Syntrophobotulaceae	Dehalobacter	uncultured	/	468	GGGCCCGCACAAGCGGTGGAGCATGTGGTTTAATTCGACGCAACGCGAAGAACCTTACCAAGGCTTGACATCCATAGAATCCTGGAGAGATCCGGGAGTGCCCTTCGGGGAGCTATGAGACAGGTGGTGCATGGTTGTCGTCAGCTCGTGTCGTGAGATGTTGGGTTAAGTCCCGCAACGAGCGCAACCCCTATATTTAGTTGCTAACAGGTAAAGCTGAGAACTCTAGATAGACTGCCGGTGACAAACCGGAGGAAGGTGGGGATGACGTCAAATCATCATGCCCCTTATGTCTTGGGCTACACACGTGCTACAATGGACGGTACAGACGGAAGCGAAGCCGCGAGGTGGAGCAAATCCGAGAAAGCCGTTCTCAGTTCGGATTGTAGGCTGAAACTC…
9873d2147b0bb59083f28fdc2ad18e78	0	0	0	0	0	0	0	0	0	0	0	0	0	0	0	0.000222547	0	0	0	0	0	0	0	0	0	0	0	0	0	0	0	0	Bacteria	Firmicutes	Desulfitobacteriia	Desulfitobacteriales	Syntrophobotulaceae	Dehalobacter	Dehalobacter_sp.	/	468	GGGCCCGCACAAGCGGTGGAGCATGTGGTTTAATTCGACGCAACGCGAAGAACCTTACCAAGGCTTGACATCCATAGAATCCTGGAGAGATCCGGGAGTGCCCTTCGGGGAGCTATGAGACAGGTGGTGCATGGTTGTCGTCAGCTCGTGTCGTGAGATGTTGGGTTAAGTCCCGCAACGAGCGCAACCCCTATATTTAGTTGCTAACAGGTAAAGCTGAGAACTCTAGATAGACTGCCGGTGACAAACCGGAGGAAGGTGGGGACGACGTCAAATCATCATGCCCCTTATGTCTTGGGCTACACACGTGCTACAATGGACGGTACAGACGGAAGCGAGGCCGCGAGGTGGAGCAAATCCGAGAAAGCCGTTCTCAGTTCGGATTGCAGGCTGCAACTC…
2666ab2a2de95e50380a356cc1956f8f	0	0	0	0	0	0	0	0	0	0	0	0	0	0	0	0	0	0	0	0	0	0	0	0	0	0.000538885	0.00037035	0.000294675	0.000182531	0.000100467	0	0	Bacteria	Firmicutes	Desulfitobacteriia	Desulfitobacteriales	Desulfitobacteriaceae	Desulfitobacterium	Desulfitobacterium_hafniense	/	468	GGGCCCGCACAAGCGGTGGAGCATGTGGTTTAATTCGACGCAACGCGAAGAACCTTACCAAGGCTTGACATCCATAGAATCCTGTGGAAACATGGGAGTGCCCTTCGGGGAGCTATGAGACAGGTGGTGCATGGTTGTCGTCAGCTCGTGTCGTGAGATGTTGGGTTAAGTCCCGCAACGAGCGCAACCCCTATGTTTAGTTGCTAACGCGTAATGGTGAGCACTCTAGACAGACTGCCGGTGACAAACCGGAGGAAGGTGGGGATGACGTCAAATCATCATGCCCCTTATGTCTTGGGCTACACACGTGCTACAATGGCCAGTACAGACGGAAGCGAAGCCGTGAGGTGAAGCCAATCCGAGAAAGCTGGTCTCAGTTCGGATTGTTCTCTGCAACTC…
07b7c446495d44626e2fa63b40a80cb8	0	0	0	0	0	0	0	0	0	0	0	0	0	0	0	0	0	0	0	0	0	0	0	0	0.000302416	0.000432526	0.000218567	0.000125393	0	0	0	0	Bacteria	Firmicutes	Desulfitobacteriia	Desulfitobacteriales	Desulfitobacteriaceae	Desulfitobacterium	Desulfitobacterium_hafniense	/	468	GGGCCCGCACAAGCGGTGGAGCATGTGGTTTAATTCGACGCAACGCGAAGAACCTTACCAAGGCTTGACATCCATAGAATCTCGTGGAAACATGGGAGTGCCCTTCGGGGAGCTATGAGACAGGTGGTGCATGGTTGTCGTCAGCTCGTGTCGTGAGATGTTGGGTTAAGTCCCGCAACGAGCGCAACCCCTATGTTTAGTTGCTAACGCGTAATGGTGAGCACTCTAGACAGACTGCCGGTGACAAACCGGAGGAAGGTGGGGATGACGTCAAATCATCATGCCCCTTATGTCTTGGGCTACACACGTGCTACAATGGCCAGTACAGACGGAAGCGAAGCCGTGAGGTGAAGCCAATCCGAGAAAGCTGGTCTCAGTTCGGATTGTTCTCTGCAACTC…
d002c07270361aa0252ab50a395d6d45	0	0	0	3.28917e-05	0	0	0	0	0	0	0	0	0	0	0	0	0	0	0	0	0	0	0	0	0	0.000397073	0.000176068	9.40451e-05	7.65453e-05	0	0	0	Bacteria	Firmicutes	Desulfitobacteriia	Desulfitobacteriales	Desulfitobacteriaceae	Desulfitobacterium	Desulfitobacterium_hafniense	/	468	GGGCCCGCACAAGCGGTGGAGCATGTGGTTTAATTCGACGCAACGCGAAGAACCTTACCAAGGCTTGACATCCATAGAATCTCGTGGAAACATGAGAGTGCCCTTCGGGGAGCTATGAGACAGGTGGTGCATGGTTGTCGTCAGCTCGTGTCGTGAGATGTTGGGTTAAGTCCCGCAACGAGCGCAACCCCTATGTTTAGTTGCTAACGCGTAATGGTGAGCACTCTAGACAGACTGCCGGTGACAAACCGGAGGAAGGTGGGGATGACGTCAAATCATCATGCCCCTTATGTCTTGGGCTACACACGTGCTACAATGGCCAGTACAGACGGAAGCGAAGCCGTGAGGTGAAGCCAATCCGAGAAAGCTGGTCTCAGTTCGGATTGTTCTCTGCAACTC…
a4dfe55822db17833b0f31f10c6ec5a3	0	0	0	0	0	0	0	0	0	0	0	0	0	0	0	0	0	0	0	0	0	0	0	0	0	0.000382892	0.000121426	0.000144202	0.00012365	0	0	0	Bacteria	Firmicutes	Desulfitobacteriia	Desulfitobacteriales	Desulfitobacteriaceae	Desulfitobacterium	Desulfitobacterium_hafniense	/	468	GGGCCCGCACAAGCGGTGGAGCATGTGGTTTAATTCGACGCAACGCGAAGAACCTTACCAAGGCTTGACATCCATAGAATCTTTGGGAAACCAGAGAGTGCCCTTCGGGGAGCTATGAGACAGGTGGTGCATGGTTGTCGTCAGCTCGTGTCGTGAGATGTTGGGTTAAGTCCCGCAACGAGCGCAACCCCTATGTTTAGTTGCTAACGCGTAATGGTGAGCACTCTAGACAGACTGCCGGTGACAAACCGGAGGAAGGTGGGGATGACGTCAAATCATCATGCCCCTTATGTCTTGGGCTACACACGTGCTACAATGGCCAGTACAGACGGAAGCGAAGCCGTGAGGTGAAGCCAATCCGAGAAAGCTGGTCTCAGTTCGGATTGTTCTCTGCAACTC…
613fc70d37f02799a11bbd4b1d4cba1d	0	0	0	0	0	0	3.79204e-05	0	0	0	0	0	0	0	0	0	0	0	0	0	0	0	0	0	0	0.000290714	0.000206425	0.00018182	8.24334e-05	0	0	0	Bacteria	Firmicutes	Desulfitobacteriia	Desulfitobacteriales	Desulfitobacteriaceae	Desulfitobacterium	uncultured	/	468	GGGCCCGCACAAGCGGTGGAGCATGTGGTTTAATTCGACGCAACGCGAAGAACCTTACCAAGGCTTGACATCCATAGAATCTTTGGGAAACCAGAGAGTGCCCTTCGGGGAGCTATGAGACAGGTGGTGCATGGTTGTCGTCAGCTCGTGTCGTGAGATGTTGGGTTAAGTCCCGCAACGAGCGCAACCCCTATGTTTAGTTGCCAGCAAGTAAAGTTGGGCACTCTAGACAGACTGCCGGTGACAAACCGGAGGAAGGTGGGGATGACGTCAAATCATCATGCCCCTTATGTCTTGGGCTACACACGTGCTACAATGGCCAGTACAGACGGAAGCGAAGCCGTGAGGTGAAGCCAATCCGAGAAAGCTGGTCTCAGTTCGGATTGTTCTCTGCAACTC…
9f1a7157d1d49ae19ceb02e47cae7d20	0	0	0	0	0	0	0	0	0	0	0	0	0	0	0	0	0	0	0	0	0	0	0	0	0	0	0	0	0	0	0	0	Bacteria	Firmicutes	Desulfitobacteriia	Desulfitobacteriales	Desulfitobacteriaceae	Desulfosporosinus	uncultured	/	468	GGGCCCGCACAAGCGGTGGAGCATGTGGTTTAATTCGACGCAACGCGAAGAACCTTACCAAGGCTTGACATCCTCTGAACCCTAAGGAAACTTGGGGGTGCCCTTCGGGGAGCAGAGAGACAGGTGGTGCATGGTTGTCGTCAGCTCGTGTCGTGAGATGTTGGGTTAAGTCCCGCAACGAGCGCAACCCCTGTATTTAGTTGCTAACAAGTAAGGTTGAGCACTCTAGATAGACTGCCGGTGATAAACCGGAGGAAGGTGGGGATGACGTCAAATCATCATGCCCCTTATGTCTTGGGCTACACACGTGCTACAATGGCCGGTACAGACGGAAGCGAAGCCGCGAGGTGAAGCAAATCCGAGAAAGCCGGTCTCAGTTCGGATTGCAGGCTGCAACTC…
f1b53ace3ddc70ab254f4afaba973723	0	0	0	0	0	0	0	0	0	0	0	0	0	0	0	0	0	0	0	0	0	0	0	0	0	0	0	0	0	0	0	0	Bacteria	Firmicutes	Desulfitobacteriia	Desulfitobacteriales	Desulfitobacteriaceae	Desulfosporosinus	uncultured	/	468	GGGCCCGCACAAGCGGTGGAGCATGTGGTTTAATTCGACGCAACGCGAAGAACCTTACCAAGGCTTGACATCCTACGAACTTTCTGGAAACAGAGAGGTGCCCTTCGGGGAACGTAGAGACAGGTGGTGCATGGTTGTCGTCAGCTCGTGTCGTGAGATGTTGGGTTAAGTCCCGCAACGAGCGCAACCCCTGTATTTAGTTGCTAACAAGTAAGGTTGAGCACTCTAGATAGACTGCCGGTGATAAACCGGAGGAAGGTGGGGATGACGTCAAATCATCATGCCCCTTATGTCTTGGGCTACACACGTGCTACAATGGCCGGTACAGACGGAAGCGAAGCCGCGAGGTGAAGCAAATCCGAGAAAGCCGGTCTCAGTTCGGATTGCAGGCTGCAACTC…
5acf4b9f09e1e1f80fbaafe704a4af99	0	0	0	0	0	0	0	0	0	0	0	0	0	0	0	0	0	0	0	0	0	0.000143506	0	0	0	0	0	0	0	0	0	0	Bacteria	Firmicutes	Desulfitobacteriia	Desulfitobacteriales	Desulfitobacteriaceae	Desulfosporosinus	uncultured	/	468	GGGCCCGCACAAGCGGTGGAGCATGTGGTTTAATTCGACGCAACGCGAAGAACCTTACCAGGGCTTGACATCCTTAGAATCCCGAGGAAACTTGGGAGTGCCCTTCGGGGAACTAAGAGACAGGTGGTGCATGGTTGTCGTCAGCTCGTGTCGTGAGATGTTGGGTTAAGTCCCGCAACGAGCGCAACCCCTATATTTAGTTGCTAACGAGTAAAGTCGAGCACTCTAGAAAGACTGCCGGTGACAAACCGGAGGAAGGTGGGGATGACGTCAAATCATCATGCCCCTTATGTTCTGGGCTACACACGTGCTACAATGGCCGGTACAAACGGAAGCGAAGCCGTGAGGTGGAGCAAATCTGAGAAAACCGGTCTCAGTTCGGATTGCAGGCTGCAACTC…
3f237e75ebd64acd5a922cfb09d6cbe3	0	0	0	0	0	0	0	0	0	0	0	0	0	0	0	0	0	0	0	0	0	0	0	0	0	0	0	0	0	0	0	0	Bacteria	Firmicutes	Desulfotomaculia	Desulfotomaculales	Desulfotomaculales	Desulfotomaculales(Family)	uncultured	/	468	GGGCCCGCACAAGCGGTGGAGCATGTGGTTTAATTCGACGCAACGCGAAGAACCTTACCAGGGCTTGACATCCCCTGCTTGCGTATGAAAGTACGTTTTCATCTTCGGATGACAGGGAGACAGGTGGTGCATGGTTGTCGTCAGCTCGTGTCGTGAGATGTTGGGTTAAGTCCCGCAACGAGCGCAACCCTTACGTTTAGTTGCTAACAGGTGAAGCTGAGCACTCTAGACGAACTGCCGTTGACAAAACGGAGGAAGGTGGGGATGACGTCAAATCATCATGCCCCTTATGTCCTGGGCTACACACGTGCTACAATGGCCGGTACAAAGGGACGCGAAGCCGCGAGGTGGAGCAAATCCGAGAAAGCCGTTCTCAGTTCGGATTGCAGGCTGCAACTC…
4ebe65572dabb4553b48b00635fd3d4d	0.00171533	5.62707e-05	0	1.31567e-05	4.09735e-05	0	0	0	0.000572002	0	1.92922e-05	3.59738e-05	0	5.63431e-05	0	0	0.00157873	2.27565e-05	2.976e-05	2.89641e-05	1.74148e-05	0	0	4.01051e-05	0.000720461	0.000219808	0.000121426	6.26967e-05	0	6.69781e-05	0	0	Bacteria	Desulfobacterota	Desulfovibrionia	Desulfovibrionales	Desulfovibrionaceae	Desulfovibrio	uncultured	/	468	GGGCCCGCACAAGCGGTGGAGTATGTGGTTTAATTCGATGCAACGCGAAGAACCTTACCTGGGTTTGACATCCCTCGAATCCTCCGGAAATGGAGGAGTGCCCTTCGGGGAGCGGGGTGACAGGTGCTGCATGGCTGTCGTCAGCTCGTGCCGTGAGGTGTTGGGTTAAGTCCCGCAACGAGCGCAACCCTTGTCTTTAGTTGCCAGCGAGTAATGTCGGGCACTCTAGAGAGACCGCCTCGGTCAACGGGGAGGAAGGTGGGGACGACGTCAAGTCATCATGGCCCTTACGCCCAGGGCTACACACGTACTACAATGGTGGGTACAATGGGCTGCGAGACCGCAAGGTGGAGCCAATCCCAAAAAACCCATCCCAGTTCGGATCGGGGTCTGCAACTC…
627db59ef610ff4c3cec6566c4cd7dd0	0	0	0	0	0	0	0	0	0	0	0	0	0	0	0	0	0	0	0	0	0	0	0	0	0	0	0	0	0	0	8.80301e-05	0	Bacteria	Proteobacteria	Gammaproteobacteria	Enterobacterales	Enterobacteriaceae	Enterobacteriaceae(Family)	uncultured	/	465	GGGCCCGCACAAGCGGTGGAGCATGTGGTTTAATTCGATGCAACGCGAAGAACCTTACCTGGTCTTGACATCCACAGAACTTTCCAGAGATGGATTGGTGCCTTCGGGAACTGTGAGACAGGTGCTGCATGGCTGTCGTCAGCTCGTGTTGTGAAATGTTGGGTTAAGTCCCGCAACGAGCGCAACCCTTATCCTTTGTTGCCAGCGGTCCGGCCGGGAACTCAAAGGAGACTGCCAGTGATAAACTGGAGGAAGGTGGGGATGACGTCAAGTCATCATGGCCCTTACGACCAGGGCTACACACGTGCTACAATGGCGCATACAAAGAGAAGCGACCTCGCGAGAGCAAGCGGACCTCATAAAGTGCGTCGTAGTCCGGATTGGAGTCTGCAACTCGAC…
d074839289b59cb01708d3172a4eb538	0	0	0	0	0	0	0	0	0.000305068	0	0	0	0	0	0	0	0	0	0	0	0	0	0	0	0	2.12718e-05	0	0	2.35524e-05	0	0	0	Bacteria	Proteobacteria	Gammaproteobacteria	Enterobacterales	Enterobacteriaceae	Escherichia-Shigella	uncultured	/	465	GGGCCCGCACAAGCGGTGGAGCATGTGGTTTAATTCGATGCAACGCGAAGAACCTTACCTGGTCTTGACATCCACGGAAGTTTTCAGAGATGAGAATGTGCCTTCGGGAACCGTGAGACAGGTGCTGCATGGCTGTCGTCAGCTCGTGTTGTGAAATGTTGGGTTAAGTCCCGCAACGAGCGCAACCCTTATCCTTTGTTGCCAGCGGTCCGGCCGGGAACTCAAAGGAGACTGCCAGTGATAAACTGGAGGAAGGTGGGGATGACGTCAAGTCATCATGGCCCTTACGACCAGGGCTACACACGTGCTACAATGGCGCATACAAAGAGAAGCGACCTCGCGAGAGCAAGCGGACCTCATAAAGTGCGTCGTAGTCCGGATTGGAGTCTGCAACTCGAC…
240f14ddb9f1f5805e446237e2767ece	0	0	0	0	0	0	0	0	0	0	0	0	0	0	0	0	0	0	0	0	0	0	0	0	0	0	0	0	0	0	0	0	Bacteria	Firmicutes	Uncultured	Uncultured	Uncultured	Firmicutes(Phylum)	uncultured	/	469	GGGCCCGCACAAGCGGTGGAGCATGTGGTTTAATTCGACGCAACGCGAAGAACCTTACCAGGGCTTGACATCCACGGAATCCGTGTGAAAGCAGGGAGTGCCCCTTCGGGGGAGCCGTGAGACAGGTGGTGCATGGTTGTCGTCAGCTCGTGTCGTGAGATGTTGGGTTAAGTCCCGCAACGAGCGCAACCCCTACTATTAGTTGCTAACGGGAGAGCCGAGCACTCTAATGGGACTGCCGGTGACAAACCGGAGGAAGGTGGGGATGACGTCAAATCATCATGCCCTTTATGTCCTGGGCTACACACGTGCTACAATGGCCGATACAGAGGGAAGCGAAGTCGCGAGGCAGAGCAAATCCCAAAAAGTCGGTCTCAGTTCGGATTGCAGGCTGCAACC…
948d5cac101ac49b12aa3c642f32478c	0	4.92368e-05	6.08935e-05	0.000111832	0	0	0	0	0	0	0	7.79433e-05	0	0	0	0	0.000353007	0	0	0	0	0	0	0	0	0	1.21426e-05	0	0	0	0	0	Bacteria	Firmicutes	Uncultured	Uncultured	Uncultured	Firmicutes(Phylum)	uncultured	/	470	GGGCCCGCACAAGCGGTGGAGCATGTGGTTTAATTCGACGCAACGCGAAGAACCTTACCAGGTCTTGACATCCTCTGACAACCCAAGAGATTGGGCTTTCTAGCTTCGGTTAGACAGAGAGACAGGTGGTGCATGGTTGTCGTCAGCTCGTGTCGTGAGATGTTGGGTTAAGTCCCGCAACGAGCGCAACCCTTATTCTTAGTTGCCAGCAAGTAATGTTGGGCACTCTAGGGAGACTGCCGGTGATAAACCGGAGGAAGGTGGGGATGACGTCAAATCATCATGCCCTTTATGACCTGGGCTACACACGTGCTACAATGGCCTGTACAAAGGGTAGCGAAGCCGCGAGGTGAAGCCAATCCCAAAAAGCAGGTCTCAGTTCGGATTGTAGGCTGCAAC…
56b9a9e5f2afa53a70c63e11c0952c2d	0	0	0	0	0	0	0	0	0	0	0	0	0	0	0	0	0	0	0	0	0	0	0	0	0	0	0	0	0	0	0	0	Bacteria	Firmicutes	Uncultured	Uncultured	Uncultured	Firmicutes(Phylum)	uncultured	/	468	GGGCCCGCACAAGCGGTGGAGCATGTGGTTTAATTCGACGCAACGCGAAGAACCTTACCAAGGCTTGACATCCATAGAATCCTGGAGAGATCCGGGAGTGCCCTTCGGGGAGCTATGAGACAGGTGGTGCATGGTTGTCGTCAGCTCGTGTCGTGAGATGTTGGGTTAAGTCCCGCAACGAGCGCAACCCCTATATTTAGTTGCTAACAGGTAAAGCTGAGAACTCTAGATAGACTGCCGGTGACAAACCGGAGGAAGGTGGGGACGACGTCAAATCATCATGCCCCTTACGCCTAGGGCTACACACGTGCTACAATGGGCGCTACAACGGGTTGCTAAGCCGCAAGGTGGAGCCAATCCCTTAAAGGCGTCCCCAGTTCGGATTGGAGTCTGCAACTC…
6a3c783c3f59344496814cb9c2c49d39	0	0	0	0	0	0	0	0	0	0	0	0	0	0	0	0	0.00144144	0	0	0	0	0	0	0	0	0	0	0	0	0	0	0	Bacteria	Firmicutes	Clostridia	Clostridia	Gracilibacteraceae	Gracilibacter	uncultured_bacterium	/	462	GGGCCCGCACAAGCAGCGGAGCATGTGGTTTAATTCGAAGCAACGCGAAGAACCTTACCAGAACTTGACATCGTCTGAATAATCCGTAATGGGAGAAGTCCTTCGGGACAGATAGACAGGTGGTGCATGGTTGTCGTCAGCTCGTGTCGTGAGATGTTGGGTTAAGTCCCGCAACGAGCGCAACCCTTATTGCTAGTTGCCATCATTAAGTTGGGGACTCTAGTGAGACTGCCGGAGACAATTCGGAGGAAGGTGGGGATGACGTCAAATCATCATGCCCCTTATGTTCTGGGCTACACACGTGCTACAATGGGTGTAACAACGGGAAGCGAGCTGGAGACAGTGAGCAAAACTCTAAAAAGCACCCTCAGTTCGGATTGGAGGCTGAAACCCGCCTGC…
09d3b48733a79ca7a914608ca71a3174	0	0	0	0	0	0	0	0	0	0	0	0	0	0	0	0	0	0	0	0	0	0	0	0	0	0	0	0	0	0	0	0	Bacteria	Firmicutes	Clostridia	Clostridia	Gracilibacteraceae	Gracilibacter	uncultured	/	462	GGGCCCGCACAAGCAGCGGAGCATGTGGTTTAATTCGAAGCAACGCGAAGAACCTTACCAGAACTTGACATCGTCTGAATTACCCGTAATGGGGGAAGCCTTTCGGGGCAGATAGACAGGTGGTGCATGGTTGTCGTCAGCTCGTGTCGTGAGATGTTGGGTTAAGTCCCGCAACGAGCGCAACCCTTATTGCTAGTTGCCATCATTAAGTTGGGCACTCTAGTGAGACTGCCGGAGACAATTCGGAGGAAGGTGGGGATGACGTCAAATCATCATGCCCCTTATGTTCTGGGCTACACACGTGCTACAATGGGTGTAACAACGGGAAGCAAGCTGGCAACAGCAAGCCAATCCCTAAAAAGCACCCTCAGTTCGGATTGTAGGCTGAAACCCGCCTAC…
eaac1926e8bfa188df4ecbcee2053c94	0	0	0	0	0	0	0	0	0	0	0	0	0	0	0	0	0	0	0	0	0	0	0	0	0	0	0	0	0	0	0	0	Bacteria	Firmicutes	Clostridia	Clostridia	Gracilibacteraceae	Gracilibacter	uncultured	/	462	GGGCCCGCACAAGCAGCGGAGCATGTGGTTTAATTCGAAGCAACGCGAAGAACCTTACCAGAACTTGACATCGTCTGAATTACTCTTAATCGAGGAAGTCCTTCGGGACAGATAGACAGGTGGTGCATGGTTGTCGTCAGCTCGTGTCGTGAGATGTTGGGTTAAGTCCCGCAACGAGCGCAACCCTTATTGCTAGTTGCCATCATTAAGTTGGGCACTCTAGTGAGACTGCCGGAGACAATTCGGAGGAAGGTGGGGATGACGTCAAATCATCATGCCCCTTATGTTCTGGGCTACACACGTGCTACAATGGGTGTAACAACGGGAAGCAAGCTGGCAACAGCAAGCCAATCCCTAAAAAGCACCCTCAGTTCGGATTGTAGGCTGAAACCCGCCTAC…
7a7f09975859d40b4f735b01fac38093	0	0	0	0	0	0	0	0	0	0	0	0	0	0	0.000210778	0	0	0	0	0	0	0	0	0	0	0	0	0	0	0	0	0	Bacteria	Firmicutes	Clostridia	Clostridia	Gracilibacteraceae	Gracilibacter	uncultured	/	466	GGGCCCGCACAAGCGGTGGAGTATGTGGTTTAATTCGACGCAACGCGAAGAACCTTACCAGGACTTGACATTGAGTGAAAAACTAAGAGATTAGTACCTATCCTTCGGGATACACGAAAACAGGTGGTGCATGGCTGTCGTCAGCTCGTGTCGTGAGATGTTGGGTTAGGTCCCGCAACGAGCGCAACCCTTATTGCTAGTTGCCATCATTAAGTTGGGGACTCTAGTGAGACTGCCGGAGACAATTCGGAGGAAGGTGGGGATGACGTCAAATCATCATGCCCCTTATGTTCTGGGCTACACACGTGCTACAATGGGTGTAACAACGGGAAGCGAGCTGGAGACAGCGAGCAAAACTCTAAAAAGCACCCTCAGTTCGGATTGGAGGCTGAAACCCGC…
458384e1b47b5c61fce31e5fbdca57d8	0	0	0	0	0	0	0	0	0	0	0	0	0	0	0	0	0	0	0	0	0	0	0	0	0	0	0	0	0	0	0	0	Bacteria	Firmicutes	Clostridia	Clostridia	Hungateiclostridiaceae	Hungateiclostridiaceae(Family)	uncultured_Clostridia	/	462	GGGCCCGCACAAGCAGTGGAGTATGTGGTTTAATTCGAAGCAACGCGAAGAACCTTACCAGGGCTTGACATACAGATGAATACGTTAGAGATAGCGTAGTCCTTCGGGACGTCTGAACAGGTGGTGCATGGTTGTCGTCAGCTCGTGTCGTGAGATGTTGGGTTAAGTCCCGCAACGAGCGCAACCCTTGTAGTTAGTTGCCATCATTAAGTTGGGCACTCTAGCTAGACTGCCGGTGACAAATCGGAGGAAGGTGGGGACGACGTCAAATCATCATGCCCCTTATGTCCTGGGCTACACACGTACTACAATGGCTATTACAACAGGAAGCGAAGTCGTAAGATGGAGCCAATCCCTAAAAATAGTCCCAGTTCAGATTGTGGGCTGAAACTCGCCCAC…
44cae280bee75d1427c07c9eb1659dfa	0	0	0	0	0	0	0	0	0	0	0	0	0	0	0	0	0	0.000529088	0.000720191	0.000897887	0.000534055	0.000892928	0.000271626	0.000421103	0	0	0	0	0	0	0	0	Bacteria	Firmicutes	Clostridia	Lachnospirales	Lachnospiraceae	Lachnoclostridium	uncultured	/	466	GGACCCGCACAAGCGGTGGAGCATGTGGTTTAATTCGAAGCAACGCGAAGAACCTTACCAAGTCTTGACATCGGAATGACCGGGATGTAACGATCCCTTCCCTACGGGGCATTCCAGACAGGTGGTGCATGGTTGTCGTCAGCTCGTGTCGTGAGATGTTGGGTTAAGTCCCGCAACGAGCGCAACCCTTATCCTTAGTAGCCAGCAAGTGAAGTTGGGCACTCTGGGGAGACTGCCAGGGATAACCTGGAGGAAGGTGGGGATGACGTCAAATCATCATGCCCCTTATGATTTGGGCTACACACGTGCTACAATGGCGTAAACAAAGGGAAGCAAAGGAGCGATCTGGAGCAAACCCCAAAAATAACGTCTCAGTTCGGATTGTAGTCTGCAACTCGA…
7df6626f2d18850e1444f0e380221cef	0	0	0	0	0	0	0	0	0	0	0	0	0	0	0	0	0	0	0	0	0	0	0	0	0	0	0	0	0	0	0	0	Bacteria	Bacteroidota	Bacteroidia	Sphingobacteriales	Lentimicrobiaceae	Lentimicrobiaceae	uncultured	/	465	GGGCCCGCACAAGCGGAGGAGCATGTGGTTTAATTCGATGATACGCGAGGAACCTTACCTGGGCTAGAACGTAAGATGACGTCCTGTGAAAGCAGGATTCCCTTCGGGGCAGCTTACGAGGTGCTGCATGGTTGTCGTCAGCTCGTGCCGTGAGGTGTCGGGTTAAGTCCCATAACGAGCGCAACCCTTATCATTAGTTGCCATCAGGTCATGCTGGGGACTCTAATGAAACTGCCTACGCAAGTAGTGAGGAAGGTGGGGATGACGTCAAATCAGCACGGCCCTTACGTCCAGGGCTACACACGTGCTACAATGGCCGGTACAAAGGGTCGCTACCTGGTGACAGGATGCTAATCTCAAAAACCGGTCTCAGTTCGGATCGAAGTCTGCAACTCGACT…
a88f147c83c4113f27aebde024923ccb	0	0	0	0	0	0	0	0	0	0	0	0	0	0	0	0	0	0	0	0	0	0	0	0	0	0	0.000109284	0	0	0	0	0	Bacteria	Chloroflexi	Anaerolineae	Anaerolineales	Anaerolineaceae	Leptolinea	uncultured	/	452	GGCCCCGCACAAGCAGCGGAGCGTGTGGTTTAATTCGATGCTACACGAAGAACCTTACCAGGGTTTGACATGCAAGTGGTAGGAAGCTGAAAGGCGACCGACCCTTCGGGGAGCTTGCACAGGTGCTGCATGGCTGTCGTCAGCTCGTGTCGTGAGATGTTCGGTTAAGTCCGCTAACGAGCGCAACCCTCGCTGTGTGTTACAAGTGTCACACGGTACTGCCGGTCTTAAGCCGGAGGAAGGTGGGGATGACGTCAAGTCAGCATGGCCTTTATGTCCTGGGCTACACACACGCTACAATGGCCAACACAATAGGTTGCTAAGCCGCGAGGTGGAGCCAATCCTCAAAGTTGGTCTCAGTTCAGATTGCAGGCTGCAACCCGCCTGCATGAAGATGGA…
93c60e9446a0538221b0aba8710b19f0	0	0	0	0	0	8.34337e-05	0	0	0	0	0	0	0	0	0	0	0	0	0	0	0	0	0	0	0	0	0	0	0	0	0	0	Bacteria	Chloroflexi	Anaerolineae	Anaerolineales	Anaerolineaceae	Leptolinea	uncultured	/	452	GGGCCCGCACAAGCGGTGGAGCATGTGGTTTAATTCGATGCAACGCGAAGAACCTTACCAGGGTTTGACATGCAAGTGGTAGGAAACCGAAAGGTGACCGACCCTTCGGGGAGCTTGCACAGGTGCTGCATGGCTGTCGTCAGCTCGTGTCGTGAAATGTTCGGTTAAGTCCGCTAACGAGCGCAACCCTCGCTGTGTGTTACAAGTGTCACACGGTACTGCCGGTCTTAAGCCGGAGGAAGGTGGGGATGACGTCAAGTCAGCATGGCCTTTATGTCCTGGGCTACACACACGCTACAATGGCCAACACAATAGGTTGCTAAGCCGCGAGGTGGAGCCAATCCTCAAAGTTGGTCTCAGTTCAGATTGTAGGCTGCAACTCGCCTGCATGAAGATGGA…
42fdce8a8d1457af34ab2d5f2072380e	0	0	0	0	0	0	0	0	0	0	0	0	0	0	0	0	0	0	0	0	0	0	0	8.02102e-05	0	0	0	0	0	0	0	0	Bacteria	Chloroflexi	Anaerolineae	Anaerolineales	Anaerolineaceae	Leptolinea	uncultured	/	453	GGGCCCGCACAAGCGGTGGAGTATGTGGTTTAATTCGACGCAACGCGAAGAACCTTACCAGGACTTGACATTGAGTGAAAAACTAAGAGATTAGTACCTATCCTTCGGGATACACGAAAACAGGTGGTGCATGGCTGTCGTCAGCTCGTGTCGTGAGATGTTCGGTTAAGTCCGCTAACGGGCGCAACCCTCGCTGTGTGTTACAAGTGTCACACGGTACTGCCGGTCTTAAGCCGGAGGAAGGTGGGGATGACGTCAAGTCAGCATGGCCTTTATGTCCTGGGCTACACACACGCTACAATGGCCAACACAATAGGTTGCTAAGCCGCGAGGTGGAGCCAATCCTCAAAGTTGGTCTCAGTTCAGATTGTAGGCTGCAACTCGCCTGCATGAAGATGG…
f94feedbb7ddd7b52504d24794146e2e	0	0	0	0	0	0	0	0	0	0	0	0	0	0	0	0	0	0	0	0	0	0	0	0	0	0	0	0	0	0	0	0	Bacteria	Firmicutes	Bacilli	Lactobacillales	Leuconostocaceae	Leuconostoc	uncultured	/	465	GGACCCGCACAAGCGGTGGAGCATGTGGTTTAATTCGAAGCAACGCGAAGAACCTTACCAGGTCTTGACATCCTTTGAAGCTTTTAGAGATAGAAGTGTTCTCTTCGGAGACAAAGTGACAGGTGGTGCATGGTCGTCGTCAGCTCGTGTCGTGAGATGTTGGGTTAAGTCCCGCAACGAGCGCAACCCTTATTGTTAGTTGCCAGCATTCAGATGGGCACTCTAGCGAGACTGCCGGTGACAAACCGGAGGAAGGCGGGGACGACGTCAGATCATCATGCCCCTTATGACCTGGGCTACACACGTGCTACAATGGCGTATACAACGAGTTGCCAACCTGTGAAGGTGAGCTAATCTCTTAAAGTACGTCTCAGTTCGGACTGCAGTCTGCAACTCGAC…
c2f3ef21b6ddaa95deffb70f28ead450	0	0	0	0	0	0	0	0	0	0	0	0	0	0	0	0	0	0	0	0	0	0	0	0	0	0	0	0	0	0	0	0	Bacteria	Chloroflexi	Anaerolineae	Anaerolineales	Anaerolineaceae	Longilinea	uncultured_bacterium	/	468	GGGCCCGCACAAGCGGTGGAGCATGTGGTTTAATTCGACGCAACGCGAAGAACCTTACCAAGGCTTGACATCCATAGAATCCTGGAGAGATCCGGGAGTGCCCTTCGGGGAGCTATGAGACAGGTGGTGCATGGTTGTCGTCAGCTCGTGTCGTGAGATGTTGGGTTAAGTCCCGCAACGAGCGCAACCCCTATATTTAGTTGCTAACAGGTAAAGCTGAGAACTCTAGATAGACTGCCGGTGACAAACCGGAGGAAGGTGGGGATGACGTCAAATCATCATGGCCTTTATATCCTGGGCTACACACACGCTACAATGGGTGGTACAACAGGTTGCGAAACCGCGAGGTGGAGCCAATCCTTAAAGCCATCCTCAGTTCAGATTGTAGGCTGCAACTCG…
72e7daed8a93ec9992a432f486b54a2f	0	0	0	0	0	0	0	0	0	0	0	0	0	0	0	0	0	0	0	0	0	0	0	0	0	0	0	0	0	0	0	9.1765e-05	Bacteria	Chloroflexi	Anaerolineae	Anaerolineales	Anaerolineaceae	Longilinea	uncultured	/	452	GGGCCCGCACAAGCAGCGGAGCGTGTGGTTTAATTCGATGTTACACGAAGAACCTTACCAGGGTTTGACATGTAGGTGGTAGTGAAGCGAAAGCGGAACGACTCTTCGGAGAGCCTGCACAGGTGCTGCATGGCTGTCGTCAGCTCGTGTCGTGAGATGTTCGGTTAAGTCCGCTAACGAGCGCAACCCCTGCTGTGTGTTACAAGTGTCACACGGGACTGCCGGTCTTAAGCCGGAGGAAGGTGGGGATGACGTCAAGTCAGCATGGCCTTTATATCCTGGGCTACACACACGCTACAATGGGTGGTGCAACAGGTTGCGAAGCCGCGAGGTGGAGCAAATCCGAGAAAGCCGTTCTCAGTTCGGATTGCAGGCTGCAACTCGCCTGCATGAAGTCGG…
25900555059209d3e8dfe517b51f2b8b	0	0	0	0	0	0	0	0	0	4.50446e-05	0.000135046	0.000389716	0.000252417	0.000416939	0.000421556	0.000486821	0	0	0	0	0	0	0	0	0	0	0	0	0	0	0	0	Bacteria	Firmicutes	Clostridia	Clostridia	Gracilibacteraceae	Lutispora	Clostridium	/	463	GGGCCCGCACAAGCAGCGGAGCATGTGGTTTAATTCGAAGCAACGCGAAGAACCTTACCAGAACTTGACATCTCCTGCATAATCCGTAATGGGATGAAATCCTTCGGGACAGGAAGACAGGTGGTGCATGGTTGTCGTCAGCTCGTGTCGTGAGATGTTGGGTTAAGTCCCGCAACGAGCGCAACCCCTATACTTAGTTGCTAACATTTGGTTGAGCACTCTAAGTAGACTGCCGGAGACAATTCGGAGGAAGGTGGGGATGACGTCAAATCATCATGCCCCTTATGTTCTGGGCTACACACGTGCTACAATGGGTATAACAACGGGAAGCAAACCAGTGATGGCAAGCAAATCCCTAAAAAATACTCCCAGTTCAGATTGTTCTCTGCAACCCGAGAA…
b482a9e6de7cb70d0b22670077f70371	0	0	0	0	0	0	0	0	0	0	0	0	0	0	0	0	0	0	0	0	0	0	0	0	0	0	0	0	0	0	0	0	Bacteria	Firmicutes	Moorellia	Moorellales	Moorellaceae	Moorella	uncultured_Moorella	/	468	GGGCCCGCACAAGCGGTGGAGCATGTGGTTTAATTCGACGCAACGCGAAGAACCTTACCGGGGTTTGACATCCTGCGAACCCCTTGGAAACAAGGGGGTGCCCTTCGGGGAGCGCAGAGACAGGTGGTGCATGGTTGTCGTCAGCTCGTGTCGTGAGATGTTGGGTTAAGTCCCGCAACGAGCGCAACCCCTACTTTTAGTTGCCAGCGGGTAAAGCCGGGCACTCTAAAGGGACTGCCGGTGACAAACCGGAGGAAGGTGGGGATGACGTCAAATCATCATGCCCCTTATATCCCGGGCTACACACGTGCTACAATGGCCTGTACAGAGGGAGGCGAAGGAGCGATCCGGAGCGAATCCCAAAAAGCAGGTCACAGTTCGGATTGCAGGCTGCAACCC…
1857dd7b3017ccc44c54f3b8fd6306c3	0	0	0	0	0	0	0	0	0	0	0	0	0	0	0	0	0	0	0	0	0	0	0	0	0	0	0	0	0	0	0	0	Bacteria	Actinobacteriota	Actinobacteria	Propionibacteriales	Nocardioidaceae	Nocardioides	uncultured	/	469	GGGCCCGCACAAGCGGCGGAGCATGCGGATTAATTCGATGCAACGCGAAGAACCTTACCTGGGTTTGACATACACCCTGCCGCTCCAGAGATGGGGCTTCTTTTGGGGGTGTACAGGTGGTGCATGGCTGTCGTCAGCTCGTGTCGTGAGATGTTGGGTTAAGTCCCGCAACGAGCGCAACCCTCGTCCTATGTTGCCAGCACGTCCTTCGGGATGGTGGGGACTCATAGGAGACTGCCGGGGTCAACTCGGAGGAAGGTGGGGATGACGTCAAGTCATCATGCCCCTTATGTCCAGGGCTTCACGCATGCTACAATGGCCGGTACAAAGGGCTGCGATCCCGTGAGGGGGAGCGAATCCCAAAAAGCCGGTCTCAGTTCGGATTGGGGTCTGCAACTC…
21779af9c62f15d4d88509bcd1fdcec5	0	0	4.56701e-05	0.000184194	3.27788e-05	0.000107272	7.58409e-05	0	0	0	0.000154338	0.000239825	0.000192318	0.000202835	0.000105389	0.000139092	0	0	7.73759e-05	8.68923e-05	6.96593e-05	0.000111616	0	0	0	0	0	5.01574e-05	0.000129538	0.000117212	0.000242083	0.000146824	Bacteria	Firmicutes	Clostridia	Oscillospirales	Oscillospiraceae	Oscillospiraceae(Family)	uncultured	/	462	GGGCCCGCACAAGCGGTGGAGTATGTGGTTTAATTCGAAGCAACGCGAAGAACCTTACCAGGGCTTGACATCCTACTAACGAAGTAGAGATACATTAGGTGCCCTTCGGGGAAAGTAGAGACAGGTGGTGCATGGTTGTCGTCAGCTCGTGTCGTGAGATGTTGGGTTAAGTCCCGCAACGAGCGCAACCCTTATTGCTAGTTGCTACGCAAGAGCACTCTAGCGAGACTGCCGTTGACAAAACGGAGGAAGGTGGGGACGACGTCAAATCATCATGCCCCTTATGTCCTGGGCCACACACGTACTACAATGGCGGTAAACAGAGGGAAGCAAGACCGCGAGGTGGAGCAAATCCCTAAAAGCCGTCCCAGTTCGGATTGCAGGCTGAAACTCGCCTGT…
bef33dbeed8e00885035f5d04bf10027	0	0	0	0	0	0	0	0	0	0	0	0	0	0	0	0	0	0	0.000351167	0.000391015	0.000417956	0.000239177	0.000229837	0.000320841	0	0	0	0	0	0	0	0	Bacteria	Firmicutes	Clostridia	Oscillospirales	Oscillospiraceae	Oscillospiraceae(Family)	uncultured	/	463	GGGCCCGCACAAGCAGTGGATTATGTGGTTTAATTCGAAGCAACGCGAAGAACCTTACCAGGGTTTGACATCCAACTAACGAAGCAGAGATGCATTAGGTGCCCTTCGGGGAAAGTTGAGACAGGTGGTGCATGGTTGTCGTCAGCTCGTGTCGTGAGATGTTGGGTTAAGTCCCGCAACGAGCGCAACCCCTATTGTTAGTTGCTACGCAAGAGCACTCTAACGAGACTGCCGTTGACAAAACGGAGGAAGGTGGGGACGACGTCAAATCATCATGCCCCTTATATCCTGGGCTACACACGTAATACAATGGCGCATTAACAGAGGGAAGCAAAGGAGCGATCTGGAGCAAATCCCTAAAAGGCGTCTCAGTTCGGATTGCAGGCTGCAACTCGCCTG…
f620ce62a5103e58e570c32e4fc6ee71	0	0	0	0.000282869	0.000245841	0.000309896	0	0	0.000203379	0	0	0.000281795	0.000216358	0	0.000245907	0	0	0	0.000226176	0	0	0	0	0	0	0.000382892	0	0	0	0	0	0	Bacteria	Firmicutes	Clostridia	Oscillospirales	Uncultured	Oscillospirales(Order)	uncultured	/	461	GGGCCCGCACAAGCAGTGGAGTATGTGGTTTAATTCGAAGCAACGCGAAGAACCTTACCAGGGCTTGACATCCCATGAACCTTCCAGAGATGGAGGGGTGCCCTTCGGGGAGCATGGAGACAGGTGGTGCATGGTTGTCGTCAGCTCGTGTCGTGAGATGTTGGGTTAAGTCCCGCAACGAGCGCAACCCTTATGGTTAGTTGCTACGCAAGAGCACTCTAGCCAGACTGCCGTTGACAAAACGGAGGAAGGTGGGGACGACGTCAAATCATCATGCCCTTTATGTCCTGGGCAACACACGTACTACAATGGCGATTAACAGAGGGAAGCAATACAGCGATGTGGAGCGAATCCCTAAAAGTCGTCTCAGTTCGGATCGCAGGCTGCAACCCGCCTGCG…
1c533297044e728f7542ed036b9c26a6	0	0	0	0	0	0	0	0	0	0	0	0	0	0	0	0	0	0	0	0	0	0	0	0	0	0	0	0	0	0	0	0	Bacteria	Firmicutes	Clostridia	Oscillospirales	Uncultured	Oscillospirales(Order)	uncultured	/	461	GGGCCCGCACAAGCAGTGGAGTATGTGGTTTAATTCGAAGCAACGCGAAGAACCTTACCAGGGCTTGACATCCACAGGATCCGGTAGAGATACTGGAGTGCCCTTCGGGGAGCTGTGAGACAGGTGGTGCATGGTCGTCGTCAGCTCGTGTCGTGAGATGTTGGGTTAAGTCCCGCAACGAGCGCAACCCTTATGTTTAGTTGCTACGCAAGAGCACTCTAGACAGACTGCCGTTGACAAAACGGAGGAAGGTGGGGACGACGTCAAATCATCATGCCCCTTATGTCCTGGGCTACACACGTACTACAATGGCGGTCAACAACGGGAAGCTAAGCCGCGAGGTGGAGCAAATCCCCAAAAGCCGTCCCAGTTCAGATTGCAGGCTGCAACTCGCCTGCA…
f638d7bd73a59d24417965a04f3d11ae	0	0	0	0	0	0	0	0	0	0	0	0	0	0	0	0	0	0	0	0	0	0	0	0	0.000177892	0	0	0	0	0	0	0	Bacteria	Bacteroidota	Bacteroidia	Bacteroidales	Dysgonomonadaceae	Petrimonas	uncultured	/	465	GGGCCCGCACAAGCGGAGGAACATGTGGTTTAATTCGATGATACGCGAGGAACCTTACCCGGGCTTGAAATGCGGCGGACCGGCAGAGAGATCTGCCTTCCCTTCGGGGCCGCCGTGTAGGTGCTGCATGGTTGTCGTCAGCTCGTGCCGTGAGGTGTCGGCTTAAGTGCCATAACGAGCGCAACCCTCATCATTAGTTACTAACAGGTCATGCTGAGGACTCTAGTGAGACTGCCATCGTAAGATGCGAGGAAGGTGGGGATGACGTCAAATCAGCACGGCCCTTACGTCCGGGGCGACACACGTGTTACAATGGGTGGTACAAAGGGCAGCTACCTGGCGACAGGATGCTAATCTCCAAAACCACTCTCAGTTCGGATCGGAGTCTGCAACTCGACT…
727e21dd079ae2c8481379f8c85c56f0	0	0	0.000106564	0	0	0	0	0	0	0	0	0.000143895	0	0	0	0	0	0	0	0	0	0.000127561	0	0.000100263	0	4.25435e-05	0.000133569	0.000106584	0.000153091	0.000234423	0	0	Bacteria	Actinobacteriota	Actinobacteria	Propionibacteriales	Propionibacteriaceae	Propionibacteriaceae(Family)	uncultured	/	463	GGGCCCGCACAAGCGGCGGAGCATGCGGATTAATTCGATGCAACGCGAAGAACCTTACCTGGGTTTGACATATACCGGAAACATCTGGAGACAGGTGCCCCGCAAGGTCGGTATACAGGTGGTGCATGGCTGTCGTCAGCTCGTGTCGTGAGATGTTGGGTTAAGTCCCGCAACGAGCGCAACCCTCGTTCTATGTTGCCAGCGGTTCGGCCGGGAACTCATAGAAGACTGCCGGGGTCAACTCGGAGGAAGGTGGGGATGACGTCAAGTCATCATGCCCCTTATGTCCAGGGCTTCACGCATGCTACAATGGCTGGTACAAAGGGCTGCAATATCGCAAGATGGAGCGAATCCCATAAAGCCAGTCTCAGTTCGGATTGGGGTCTGCAACTCGACCCC…
cc333399294c05c1ce06239e106faa8e	0	0	0	0	0	0	0	0	0	0	0	0	0	0	0	9.73642e-05	0	0	0	0	0	0	0	0	0	0	0	0	0	0	0	0	Bacteria	Actinobacteriota	Actinobacteria	Propionibacteriales	Propionibacteriaceae	Propionibacteriaceae(Family)	uncultured	/	463	GGGCCCGCACAAGCGGCGGAGCATGCGGATTAATTCGATGCAACGCGAAGAACCTTACCTGGGTTTGACATATACCGGAAACATCTGGAGATAGGTGCCCCGCAAGGTCGGTATACAGGTGGTGCATGGCTGTCGTCAGCTCGTGTCGTGAGATGTTGGGTTAAGTCCCGCAACGAGCGCAACCCTCGTTCTATGTTGCCAGCGGTTCGGCCGGGAACTCATAGAAGACTGCCGGGGTCAACTCGGAGGAAGGTGGGGATGACGTCAAGTCATCATGCCCCTTATGTCCAGGGCTTCACGCATGCTACAATGGCTGGTACAAAGGGCTGCAATATCGCAAGATGGAGCGAATCCCATAAAGCCAGTCTCAGTTCGGATTGGGGTCTGCAACTCGACCCC…
7984bf1720ab4898553ed620166b7e9d	0	0	0	0	0	5.95955e-05	0	0	0	0	0	0	0	0	0	0	0	0	0	0	0	0	0	0	0	0	0	0	0	0	0	0	Bacteria	Actinobacteriota	Actinobacteria	Propionibacteriales	Propionibacteriaceae	Propionibacteriaceae(Family)	uncultured	/	463	GGGCCCGCACAAGCGGCGGAGCATGCGGATTAATTCGATGCAACGCGAAGAACCTTACCTGGGTTTGACATATACCGGAAACATCTGGAGACAGGTGCCCCGCAAGGTCGGTATACAGGTGGTGCATGGCTGTCGTCAGCTCGTGTCGTGAGATGTTGGGTTAAGTCCCGCAACGAGCGCAACCCTCGTTCTATGTTGCCAGCGGTTCGGCCGGGAACTCATAGAAGACTGCCGGGGTCAACTCGGAGGAAGGTGGGGATGACGTCAAGTCATCATGCCCCTTATGTCCAGGGCTTCACGCATGCTACAATGGCTGGTACAAAGGGCTGCAATATCGCAAGATGGAGCGAATCCCACAAAGCCAGTCTCAGTTCGGATTGGGGTCTGCAACTCGACCCC…
492ff07943bd617d63d47f69e01f6319	0.000356558	0	0	0	0	0	0	0	0.000343201	0	0	0	0	0	0	0	0	0	0	0	0	0	0	0	0.0026239	0	1.21426e-05	0	0	0	0	0	Bacteria	Proteobacteria	Gammaproteobacteria	Pseudomonadales	Pseudomonadaceae	Pseudomonas	uncultured	/	466	GGGCCCGCACAAGCGGTGGAGCATGTGGTTTAATTCGAAGCAACGCGAAGAACCTTACCAGGCCTTGACATCCAATGAACTTTCTAGAGATAGATTGGTGCCTTCGGGAACATTGAGACAGGTGCTGCATGGCTGTCGTCAGCTCGTGTCGTGAGATGTTGGGTTAAGTCCCGTAACGAGCGCAACCCTTGTCCTTAGTTACCAGCACGTAATGGTGGGCACTCTAAGGAGACTGCCGGTGACAAACCGGAGGAAGGTGGGGATGACGTCAAGTCATCATGGCCCTTACGGCCTGGGCTACACACGTGCTACAATGGTCGGTACAGAGGGTTGCCAAGCCGCGAGGTGGAGCTAATCCCAGAAAACCGATCGTAGTCCGGATCGCAGTCTGCAACTCGA…
2521d12a005e1acd9ae33d89983ee8bf	0	0	0	0	0	0	0	0	0	0	0	0	0	0	0	0	0.000656985	0	0	0	0	0	0	0	0	0	0	0	1.76643e-05	0	0	0	Bacteria	Proteobacteria	Gammaproteobacteria	Pseudomonadales	Pseudomonadaceae	Pseudomonas	uncultured	/	466	GGGCCCGCACAAGCGGTGGAGCATGTGGTTTAATTCGAAGCAACGCGAAGAACCTTACCAGGCCTTGACATCCAGTGAACTTTCTAGAGATAGATTGGTGCCTTCGGGAACATTGAGACAGGTGCTGCATGGCTGTCGTCAGCTCGTGTCGTGAGATGTTGGGTTAAGTCCCGTAACGAGCGCAACCCTTGTCCTTAGTTACCAGCACGTAATGGTGGGCACTCTAAGGAGACTGCCGGTGACAAACCGGAGGAAGGTGGGGATGACGTCAAGTCATCATGGCCCTTACGGCCTGGGCTACACACGTGCTACAATGGTCGGTACAGAGGGTTGCCAAGCCGCGAGGTGGAGCTAATCCCAGAAAACCGATCGTAGTCCGGATCGCAGTCTGCAACTCGA…
21801face7be9d08e045c1dcdf7214f8	0.00103113	0	0	0	0.000204868	0	0	0	0.000838937	0	0	0	0.000180298	0.000214104	0	0	0.000284367	0	4.76159e-05	0	0	0	0	0	0	0	0	0.000294675	0.000264965	0	0	0	Bacteria	Chloroflexi	Anaerolineae	SBR1031	SBR1031	SBR1031	uncultured_bacterium	/	452	GGGCCCGCACAAGCAGCGGAGCGTGTGGTTTAATTCGAGGCTACACGAAGAACCTTACCTGGGCTTGACAGGACGGTGGTAGGGAACCGAAAGGGGACCGACCTTCGGGAGCCGTCACAGGTGCTGCATGGCTGTCGTCAGCTCGTGTCGTGAGATGTTCGGTTAAGTCCGGTAACGAGCGCAACCCTCGTCGCCAGTTACAGGTTGTCTGGCGAGACTGCCCGTACCAAGCGGGAGGAAGGTGGGGATGACGTCAAGTCAGCATGGCCTTGATGTCCAGGGCGACACACACGCTACAATGGCCGGTACAATGGGGCGCCAACCCGCGAGGGGGAGCCAATCCGCCAAAGCCGGTCTCAGTTCGGATTGCAGGCTGCAACCCGCCTGCATGAAGCCGGA…
8abd08a6bf5e8cc0d58eb4ca78532bca	0.000308374	0	0	0	0	0	0	0	0	0	0	0	0	0	0	0	0	0	0	0	0	0	0	0	0	0	0	0	0	0	0	0	Bacteria	Chloroflexi	Anaerolineae	SBR1031	SBR1031	SBR1031	uncultured	/	452	GGGCCCGCACAAGCAGCGGAGCGTGTGGTTTAATTCGAGGCTACACGAAGAACCTTACCTGGGCTTGACAGGACGGTGGTAGGGAACCGAAAGGGGACCGACCTTCGGGAGCCGTCACAGGTGCTGCATGGCTGTCGTCAGCTCGTGTCGTGAGATGTTCGGTTAAGTCCGGTAACGAGCGCAACCCTCGTCGCCAGTTACAGGCTGTCTGGCGAGACTGCCCGTACCAAGCGGGAGGAAGGTGGGGATGACGTCAAGTCAGCATGGCCTTGATGTCCAGGGCGACACACACGCTACAATGGCCGGTACAATGGGGCGCCAACCCGCGAGGGGGAGCCAATCCGCCAAAGCCGGTCTCAGTTCGGATTGCAGGCTGCAACCCGCCTGCATGAAGCCGGA…
579be971cfffe53d7c37e5c04c37e974	0	0	0	0	0	0	0	0	0	0	0	0	0	0	0	0	0	0	0	0	0	9.56709e-05	0	0	0	0	0	0	0	0	0	0	Bacteria	Chloroflexi	Anaerolineae	SBR1031	SBR1031	SBR1031	uncultured_bacterium	/	452	GGGCCCGCACAAGCAGCGGAGCGTGTGGTTTAATTCGAGGCTACACGAAGAACCTTACCTGGGCTTGACAGGACGGTGGTAGGGAACCGAAAGGGGACCGACCTTCGGGAGCCGTCACAGGTGCTGCATGGCTGTCGTCAGCTCGTGTCGTGAGATGTTCGGTTAAGTCCGGTAACGAGCGCAACCCTCGTCGCCAGTTACAGGTTGTCTGGCGAGACTGCCCGTACCAAGCGGGAGGAAGGTGGGGATGACGTCAAGTCAGCATGGCCTTGATGTCCAGGGCGACACACACGCTATAATGGCCGGTACAATGGGGCGCCAACCCGCGAGGGGGAGCCAATCCGCCAAAGCCGGTCTCAGTTCGGATTGCAGGCTGCAACCCGCCTGCATGAAGCCGGA…
f597105dda9fb71a08a1318310ac6876	0	0	0	0	0	0	0	0	0	0	0	0	0	0	0	0	0	0	0	0	0	0	0	0	0	0	0	0	0	0	0	0	Bacteria	Spirochaetota	Spirochaetia	Spirochaetales	Spirochaetaceae	Spirochaeta	uncultured	/	467	GGGCCCGCACAAGCGGTGGAGCATGTGGTTTAATTCGATGGTACACGAGGAACCTTACCAGGGCTTGACATGTGCGTGAATGTCTGTGAGAGCGGGCAGCCCCGCAAGGGGCGCGCACACAGGTGCTGCATGGCTGTCGTCAGCTCGTGTCGTGAGATGTTGGGTTAAGTCCCGCAACGAGCGCAACCCTTACCATCTGTTGCTAACAGGTTGTGCTGAGCACTCGGATGGAACTGCCGGTGACAAACCGGAGGAAGGTGGGGATGACGTCAAGTCATCATGGCCCTTATGTCCTGGGCTACACACGTGCTACAATGGGGGGTACAAAGCGAAGCGAAACGGCGACGTGAAGCAAATCGCAGAAAGCCTCTCTCAGTGCGGATTGGAGTCTGAAACCCG…
317bf096c5088749a0243faea05434da	0.00742026	0.00133643	0.00105041	0.00147355	0.000630992	0.000703226	0.000303364	0	0.0079699	0.000620614	0.000803843	0.000863371	0.000480795	0.000698655	0.000281037	0	0.00756023	0.00019343	0.000232128	0.000253436	0.000226393	0.0004943	0.000376097	0.00024063	0.00210802	0.00432526	0.00324815	0.00176178	0.000789006	0.000401869	0.00127644	0.00181695	Bacteria	Firmicutes	Negativicutes	Veillonellales-Selenomonadales	Sporomusaceae	Sporomusa	uncultured	/	467	GGGCCCGCACAAGCGGTGGAGTATGTGGTTTAATTCGACGCAACGCGAAGAACCTTACCAGGGCTTGACATTGAGTGAAAGGTTCAGAGATGAATCCCTCCCTTCGGGGACACGAAAACAGGTGGTGCATGGCTGTCGTCAGCTCGTGTCGTGAGATGTTGGGTTAAGTCCCGCAACGAGCGCAACCCTTATCCTTTGTTGCCAGCGCGTTATGGTGGGAACTCAAGGGAGACTGCCGCAGACAATGCGGAGGAAGGCGGGGATGACGTCAAGTCATCATGCCCCTTATGTCCTGGGCTACACACGTACTACAATGGGCTTAAACAAAGTGAAGCAAGACCGCGAGGTTGAGCCAAACACACAAACAAGCTCTCAGTTCGGATCGGAGGCTGCAACTCG…
94288c6c732cebea626779279ab8ca97	0	0.00066118	0.000433866	0	0	0.000250301	0	0	0	0	0	0	0	0	0	0	0	0	0	0	0	0	0	0	0	0	0	0	0	0	0	0	Bacteria	Firmicutes	Negativicutes	Veillonellales-Selenomonadales	Sporomusaceae	Sporomusa	uncultured	/	469	GGGCCCGCACAAGCGGTGGAGTATGTGGTTTAATTCGACGCAACGCGAAGAACCTTACCAGGACTTGACATTGAGTGAAAAACTAAGAGATTAGTTCCTATCCTTCGGGATACACGAAAACAGGTGGTGCATGGCTGTCGTCAGCTCGTGTCGTGAGATGTTGGGTTAAGTCCCGCAACGAGCGCAACCCTTATCCTTTGTTGCCAGCACATAATGGTGGGAACTCAAGGGAGACTGCCGCAGACAATGCGGAGGAAGGCGGGGATGACGTCAAGTCATCATGCCCCTTATGTCCTGGGCTACACACGTACTACAATGGGCTTAAACAAAGCGAAGCAAGCCCGCGAGGGTAAGCCAAACGCATAAACAAGCTCTCAGTTCGGATCGGAGGCTGCAACT…
3716a27451b5b5cdb87c7dc85b0083db	0	0	0	0	0	0	0	0	0	0	0	0	0	0.000214104	0	0	0	0	0	0	0	0	0	0	0	0	0	0	0	0	0	0	Bacteria	Firmicutes	Negativicutes	Veillonellales-Selenomonadales	Sporomusaceae	Sporomusa	uncultured	/	469	GGGCCCGCACAAGCGGTGGAGTATGTGGTTTAATTCGACGCAACGCGAAGAACCTTACCAGGACTTGACATTGAGTGAAAAACTAAGAGATTAGTTCCTATCCTTCGGGATACACGAAAACAGGTGGTGCATGGCTGTCGTCAGCTCGTGTCGTGAGATGTTGGGTTAAGTCCCGCAACGAGCGGAACCCTTATCCTTTGTTGCCAGCGCGTAAAGGCGGGAACTCAAGGGAGACTGCCGCAGACAATGCGGAGGAAGGCGGGGATGACGTCAAGTCATCATGCCCCTTATGTCCTGGGCTACACACGTACTACAATGGGCTTAAACAAAGCGAAGCAAGCCCGCGAGGGTAAGCCAAACGCATAAACAAGCTCTCAGTTCGGATCGGAGGCTGCAACT…
6b016fde736922981efee1c1185783ca	0	0	0	0	0	0	0	0	0	0	0	0	0	0.000123955	5.26944e-05	0	0	0	0	0	0	0	0	0	0	0	0	0	0	0	0	0	Bacteria	Firmicutes	Negativicutes	Veillonellales-Selenomonadales	Sporomusaceae	Sporomusa	uncultured	/	469	GGGCCCGCACAAGCGGTGGAGTATGTGGTTTAATTCGACGCAACGCGAAGAACCTTACCAGGACTTGACATTGAGTGAAAAACTAAGAGATTAGTACCTATCCTTCGGGATACACGAAAACAGGTGGTGCATGGCTGTCGTCAGCTCGTGTCGTGAGATGTTGGGTTAAGTCCCGCAACGAGCGCAACCCTTATCCTTTGTTGCCAGCGCGTTATGGTGGGAACTCAAGGGAGACTGCCGCAGACAATGCGGAGGAAGGCGGGGATGACGTCAAGTCATCATGCCCCTTATGTCCTGGGCTACACACGTACTACAATGGGCTTAAACAAAGCGAAGCAAGCCCGCGAGGGTAAGCCAAACGCATAAACAAGCTCTCAGTTCGGATCGGCGGCTGCAACT…
ada434f6055feb35a2bf999682c70f7c	0	0	0	0	0	0	0	0	0	0	0	0	0	0.000101418	0.000105389	0	0	0	0	0	0	0	0	0	0	0	0	0	0	0	0	0	Bacteria	Firmicutes	Negativicutes	Veillonellales-Selenomonadales	Sporomusaceae	Sporomusa	uncultured	/	469	GGGCCCGCACAAGCGGTGGAGTATGTGGTTTAATTCGACGCAACGCGAAGAACCTTACCAGGACTTGACATTGAGTGAAAAACTAAGAGATTAGTTCCTATCCTTCGGGATACACGAAAACAGGTGGTGCATGGCTGTCGTCAGCTCGTGTCGTGAGATGTTGGGTTAAGTCCCGCAACGAGCGCAACCCTTATCCTTTGTTGCCAGCGCGTAAAGGCGGGAACTCAAGGGAGACTGCCGCAGACAATGCGGAGGAAGGCGGGGATGACGTCAAGTCATCATGCCCCTTATGTCCTGGGCTACACACGTACTACAATGGGCTTAAACAAAGCGAAGCAAGCCCGCGAGGGTAAGCCAAACGCATAAACAAGCTCTCAGTTCGGATCGGCGGCTGCAACT…
d7b12282d9233a386a55e52f7981e4f4	0	0	0	0	0	0	0	0	0	0	0	0	0	0	0	0	0	0	0	0	0	0	0.000271626	0	0	0	0	0	0	0	0	0	Bacteria	Firmicutes	Negativicutes	Veillonellales-Selenomonadales	Sporomusaceae	Sporomusa	uncultured	/	469	GGACCCGCACAAGCGGCGGAGCATGTGGTTTAATTCGAAGCAACGCGAAGAACCTTACCAAGGCTTGACATCCCCTTGACCGGCACAGAGATGTGCCCTCTCCTTCGGGAGCAAGGGTGACTGGTGGTGCATGGTTGTCGTCAGCTCGTGTCGTGAGATGTTGGGTTAAGTCCCGCAACGAGCGCAACCCTTATCCTTTGTTGCCAGCACGTAATGGTGGGAACTCAAGGGAGACTGCCGCAGACAATGCGGAGGAAGGCGGGGATGACGTCAAGTCATCATGCCCCTTATGTCCTGGGCTACACACGTACTACAATGGGCTTAAACAAAGCGAAGCAAGCCCGCGAGGGTAAGCCAAACGCATAAACAAGCTCTCAGTTCGGATCGGAGGCTGCAACT…
a81aca5f0f684baef42dadbf098baf6d	0	0	0	0	0	0	0	0	0	0	0	0	0	0	0	0	0	0	0	0	0	0	0	0	0	0	0	0	0	0	0	0	Bacteria	Firmicutes	Negativicutes	Veillonellales-Selenomonadales	Sporomusaceae	Sporomusa	uncultured	/	465	GGGCCCGCACAAGCGGTGGAGCATGTGGTTTAATTCGAAGCAACGCGAAGAACCTTACCTAGACTTGACATCTCCTGAATTACTCGTAATAGAGGAAGCCCTTCGGGGCAGGAAGACAGGTGGTGCATGGTTGTCGTCAGCTCGTGTCGTGAGATGTTGGGTTAAGTCCCGCAACGAGCGCAACCCTTATCCTTTGTTGCCAGCGCGTTATGGCGGGAACTCAAGGGAGACTGCCGCAGACAATGCGGAGGAAGGCGGGGATGACGTCAAGTCATCATGCCCCTTATGTCCTGGGCTACACACGTACTACAATGGGCTTAAACAAAGCGAAGCAAGCCCGCGAGGGTAAGCCAAACGCATAAACAAGCTCTCAGTTCGGATCGGAGGCTGCAACTCGCC…
3a18002013884bec16a5826ad47ae3a6	0	0	0	0	0	0	0	0	0	0	0	0	0	7.88803e-05	0	0	0	0	0	0	0	0	0	0	0	0	0	0	0	0	0	0	Bacteria	Firmicutes	Negativicutes	Veillonellales-Selenomonadales	Sporomusaceae	Sporomusa	uncultured	/	488	TAATCAAATGAATTGGCGGGGGCCCGCACAAGCGGTGGAGTATGTGGTTCAATTCGACGCAACGCGAAGAACCTTGCCAGGACTTGACATTGAGTGAAAAACTAAGAGATTAGTACCTATCCTTCGGGATACACGAAAACAGGTGGTGCATGGCTGTCGTCAGCTCGTGTCGTGAGATGTTGGGTTAAGTCCCGCAACGAGCGCAACCCTTATCCTTTGTTGCCAGCACGTAATGGTGGGAACTCAAGGGAGACTGCCGCAGACAATGCGGAGGAAGGCGGGGATGACGTCAAGTCATCATGCCCCTTATGTCCTGGGCTACACACGTACTACAATGGGCTTAAACAAAGCGAAGCAAGCCCGCGAGGGTAAGCCAAACGCATAAACAAGCTCTCAGTT…
731439478482ca00236e920cc80cc3dc	0	0	0	0	0	0	0	0	0	0	0	0	0	0	0	0	0	0	0	0	0	0	0	0.000140368	0	0	0	0	0	0	0	0	Bacteria	Firmicutes	Negativicutes	Veillonellales-Selenomonadales	Sporomusaceae	Sporomusa	uncultured	/	461	GGGAGCACCACAACGCGTGGAGCCTGCGGTTTAATTGGATTCAACGCCGGACATCTCACCAGGGGCGACAGCAGAATGATGGCCAGGTTGACGACCTTGCTTGACAAGCTGAGAGGAGGTGCATGGCCGCCGTCAGCTCGTACCGTGAGGCGTCCTGTTAAGTCAGGCAACGAGCGCAACCCTTGTCCTTTGTTGCCAGCGCGTTATGGTGGGAACTCAAGGGAGACTGCCGCAGACAATGCGGAGGAAGGCGGGGATGACGTCAAGTCATCATGCCCCTTATGTCCTGGGCTACACACGTACTACAATGGGCTTAAACAAAGCGAAGCAAGCCCGCGAGGGTAAGCCAAACGCATAAACAAGCTCTCAGTTCGGATCGGAGGCTGCAACTCGCCTCCG…
1d9163f51134180ab1900903a7723071	0	0	0	0	0	0	0	0	0	0	0	0	0	0	0	0	0	0	0	0	0	0	0	0.000140368	0	0	0	0	0	0	0	0	Bacteria	Firmicutes	Negativicutes	Veillonellales-Selenomonadales	Sporomusaceae	Sporomusa	uncultured	/	465	GGACCCGCACAAGCAGCGGAGCATGTGGTTTAATTCGAAGCAACGCGAAGAACCTTACCTAGACTTGACATCTCCTGAATTACTCGTAACAGAGGAAGCCCTACGGGGCAGGAAAACAGGTGGTGCATGGCTGTCGTCAGCTCGTGTCGTGAGATGTTGGGTTAAGTCCCGCAACGAGCGCAACCCTTATCCTTTGTTGCCAGCACGTAATGGTGGGAACTCAAGGGAGACTGCCGCAGACAATGCGGAGGAAGGCGGGGATGACGTCAAGTCATCATGCCCCTTATGTCCTGGGCTACACACGTACTACAATGGGCTTAAACAAAGCGAAGCAAGCCCGCGAGGGTAAGCCAAACGCATAAACAAGCTCTCAGTTCGGATCGGAGGCTGCAACTCGCC…
14c02b2077b59cac4de5769fef989205	0	0	0	0	0	0	0	0	0	0	0	0	0	0	0	0	0	0	0	0	0	0	0	0	0	0	0	0	0	0	0	0.000128471	Bacteria	Firmicutes	Negativicutes	Veillonellales-Selenomonadales	Sporomusaceae	Sporomusa	uncultured	/	469	GGACCCGCACAAGCAGCGGAGCATGTGGTTTAATTCGAAGCAACGCGAAGAACCTTACCAAGGCTTGACATCCCCTTGACCGGCACAGAGATGTGCCCTCTCCTTCGGGAGCAAGGGTGACAGGTGGCGCATGGCTGTCGTCAGCTCGTGTCGTGAGATGTTGGGTTAAGTCCCGCAACGAGCGCAACCCTTATCCTTTGTTGCCAGCACGTAATGGTGGGAACTCAAGGGAGACTGCCGCAGACAATGCGGAGGAAGGCGGGGATGACGTCAAGTCATCATGCCCCTTATGTCCTGGGCTACACACGTACTACAATGGGCTTAAACAAAGCGAAGCAAGCCCGCGAGGGTAAGCCAAACGCATAAACAAGCTCTCAGTTCGGATCGGAGGCTGCAACT…
133298d033903f1588362eacbcdda584	0	0	0	0	0	0	0	0	0	0	0	0	0	0	0	6.95459e-05	0	0	0	0	0	0	0	0	0	0	0	0	0	0	0	0	Bacteria	Firmicutes	Negativicutes	Veillonellales-Selenomonadales	Sporomusaceae	Sporomusa	uncultured	/	468	GTCTCCGCACAAGCAGCGGAGCGTGTGGTTTAATTCGTTGCTACACGAAGAACCTTACCTGGGTTTGACATAGCAGTGGTAGGGAAGCGAAAGCGGACCGACCCTTCGGGGAGCTGTTACAGGTGTTGCATGGCTGTCGTCAGCTCGTGTCGTGAGATGTTGGGTTAAGTCCCGCAACGAGCGCAACCCTTATCCTTTGTTGCCAGCGCGTTATGGTGGGAACTCAAGGGAGACTGCCGCAGACAATGCGGAGGAAGGCGGGGATGACGTCAAGTCATCATGCCCCTTATGTCCTGGGCTACACACGTACTACAATGGGCTTAAACAAAGCGAAGCAAGCCCGCGAGGGTAAGCCAAACGCATAAACAAGCTCTCAGTTCGGATCGGAGGCTGCAACTC…
bf20cef33596ed83fe75ad2ff560c3c8	0	0	0	0	0	0	0	0	0	0	0	0	0	0	0	0	0	0	0	0	0	7.97257e-05	0	0	0	0	0	0	0	0	0	0	Bacteria	Firmicutes	Negativicutes	Veillonellales-Selenomonadales	Sporomusaceae	Sporomusa	uncultured	/	468	GGCCCCGCACAAGCAGCGGAGCGTGTGGTTTAATTCGATGCTACACGAAGAACCTTACCAGGGTTTGACATGCAAGTGGTAGGAAACCGAAAGGTGACCGACCCTTCGGGGAGCTTGCACAGGCGCTGCATGGCTGTCGTCAGCTCGTGTCGTGAGATGTTGGGTTAAGTCCCGCAACGAGCGCAACCCTTATCCTTTGTTGCCAGCGCGTTATGGTGGGAACTCAAGGGAGACTGCCGCAGACAATGCGGAGGAAGGCGGGGATGACGTCAAGTCATCATGCCCCTTATGTCCTGGGCTACACACGTACTACAATGGGCTTAAACAAAGCGAAGCAAGCCCGCGAGGGTAAGCCAAACGCATAAACAAGCTCTCAGTTCGGATCGGAGGCTGCAACTC…
061c0aad81fc90583905d79d4f0a3630	0	0	0	0	0	0	0	0	0	0	0	0	0	0	0	0	0	0	0	0	0	0	0	0	0	0	0	0	0	0	0	9.1765e-05	Bacteria	Firmicutes	Negativicutes	Veillonellales-Selenomonadales	Sporomusaceae	Sporomusa	uncultured	/	469	GGGCCCGCACAAGCGGTGGAGCATGTGGTTTAATTCGACGCAACGCGAAGAACCTTACCAAGGCTTGACATCCATAGAATCCTGGAGAGATCCGGGAGTGCCCTTCGGGATACACGAAACCAGGTGGTGCATGGCTGTCGTCAGCTCGTGTCGTGAGATGTTGGGTTAAGTCCCGCAACGAGCGCAACCCTTATCCTTTGTTGCCAGCGCGTAAAGGCGGGAACTCAAGGGAGACTGCCGCAGACAATGCGGAGGAAGGCGGGGATGACGTCAAGTCATCATGCCCCTTATGTCCTGGGCTACACACGTACTACAATGGGCTTAAACAAAGCGAAGCAAGCCCGCGAGGGTAAGCCAAACGCATAAACAAGCTCTCAGTTCGGATCGGAGGCTGCAACT…
93d10ea0e5eb584606a70b899d0ee557	0	0	0	0	0	0	0	0	0	0	0	0	0	0	0	0	0	0	0	0	0	0	0	0	0	0	0	0	0	0	0	0	Bacteria	Firmicutes	Negativicutes	Veillonellales-Selenomonadales	Sporomusaceae	Sporomusa	uncultured	/	465	GGGCCCGCACAAGCGGTGGAGCATGTGGTTTAATTCGAAGCAACGCGAAGAACCTTACCAGAACTTGACATCGTCTGAATAATCCGTAATGGGAGAAGTCCTTCGGGACAGATAGACAGGTGGTGCATGGTTGTCGTCAGCTCGTGTCGTGAGATGTTGGGTTAAGTCCCGCAACGAGCGCAACCCTTATCCTTTGTTGCCAGCGCGTTATGGTGGGAACTCAAGGGAGACTGCCGCAGACAATGCGGAGGAAGGCGGGGATGACGTCAAGTCATCATGCCCCTTATGTCCTGGGCTACACACGTACTACAATGGGCTTAAACAAAGCGAAGCAAGCCCGCGAGGGTAAGCCAAACGCATAAACAAGCTCTCAGTTCGGATCGGAGGCTGCAACTCGCC…
1a912bf12ed96a9d30293b22970c13d0	0	0	0	0	0	4.76764e-05	0	0	0	0	0	0	0	0	0	0	0	0	0	0	0	0	0	0	0	0	0	0	0	0	0	0	Bacteria	Firmicutes	Negativicutes	Veillonellales-Selenomonadales	Sporomusaceae	Sporomusa	Sporomusa_ovata	/	487	GGGCCCGCACAAGCGGTGGAGTATGTGGTTTAATTCGACGCAACGCGAAGAACCTTACCAGGACTTGACATTGAGTGAAAAGCTAAGAGATTAGTTCCTATCCTTCGGGATACACGAAAACAGGTGGTGCATGGCTGTCGTCAGCTCGTGTCGTGAGATGTTGGGTTAAGTCCCGCAACGAGCGCAACCCTTATCCTTTGTTGCCAGCACGTAATGGTGGGAACTCAAGGGAGACTGCCGCAGACAATGCGGAGGAAGGCGGGGATGACGTCAAGTCATCATGCCCCTTATGTCCTGGGCTACACACGTACTACAATGGGCTTAAACAAAGCGAAGCAAGCCCGCGAGGGTAAGCCAAACGCATAAACAAGCTCTCAGTTCGGATCGGAGGCTGCAACT…
0878bbed616ac09ff3ca27a29d6e1dd4	0	0	0	0	0	0	0	0	0	0	0	0	0	0	0	0	0	0	0	0	0	0	0	0	0	0	0	0	0	0	0	0	Bacteria	Firmicutes	Negativicutes	Veillonellales-Selenomonadales	Sporomusaceae	Sporomusa	uncultured	/	469	GGGCCCGCACAAGCGGTGGAGTATGTGGTTTAATTCGACGCAACGCGAAGAACCTTACCAGGACTTGACATTGAGTGAAAAGCTAAGAGATTAGTTCCTATCCTTCGGGATACACGAAAACAGGTGGTGCATGGCTGTCGTCAGCTCGTGTCGTGAGATGTTGGGTTAAGTCCCGCAACGAGCGCAACCCTTATCCTTTGTTGCCAGCGCGTTATGGTGGGAACTCAAGGGAGACTGCCGCAGACAATGCGGAGGAAGGCGGGGATGACGTCAAGTCATCATGCCCCTTATGTCCTGGGCTACACACGTACTACAATGGGCTTAAACAAAGCGAAGCAAGCCCGCGAGGGTAAGCCAAACGCATAAACAAGCTCTCAGCTCGGATCGGAGGCTGTAACC…
0ca39d379d1cc90e69b68c93df85c557	0	0	0	0	0	0	0	0	0	0	0	0	0	0	7.02593e-05	0	0	0	0	0	0	0	0	0	0	0	0	0	0	0	0	0	Bacteria	Firmicutes	Negativicutes	Veillonellales-Selenomonadales	Sporomusaceae	Sporomusa	uncultured	/	468	GGGCCCGCACAAGCGGTGGAGTATGTGGTTTAATTCGACGCAACGCGAAGAACCTTACCAGGACTTGACATTGAGTGAAAAACTAAGAGATTAGTACCTATCCTTCGGGATACACGAAAACAGGTGGTGCATGGCTGTCGTCAGCTCGTGTCGTGAGATGTTGGGTTAAGTCCCGCAACGAGCGCAACCCTTATCCTTTGTTGCCAGCGCGTTATGGTGGGAACTCAAGGGAGACTGCCGCAGACAATGCGGAGGAAGGCGGGGATGACGTCAAGTCATCATGCCCCTTATGTCCTGGGCTACACACGTACTACAATGGGCTTAAACAAAGCGAAGCAAGCCCGCGAGGGTAAGCCAAACTAAAAAACCGGTCCCAGTTCGGATTGTAGGCTGAAACTC…
3880a0fbe422ac1f96b201312e4c16a4	0	0	0	0	0	0	0	0	0	0	0	0	0	0	0	5.56367e-05	0	0	0	0	0	0	0	0	0	0	0	0	0	0	0	0	Bacteria	Firmicutes	Negativicutes	Veillonellales-Selenomonadales	Sporomusaceae	Sporomusa	uncultured	/	469	GGACCCGCACAAGCAGCGGAGCATGTGGTTTAATTCGAAGCAACGCGAAGAACCTTACCAAGGCTTGACATCCCCTTGACCGGCACAGAGATGTGCCCTCTCCTTCGGGAGCAAGGGTGACAGGTGGTGCATGGCTGTCGTCAGCTCGTGTCGTGAGATGTTGGGTTAGGTCCCGCAACGAGCGCAACCCTTATCCTTTGTTGCCAGCACGTAATAGTGGGAACTCAAGGGAGACTGCCGCAGACAATGCGGAGGAAGGCGGGGATGACGTCAAGTCATCATGCCCCTTATGTCCTGGGCTACACACGTACTACAATGGGCTTAAACAAAGCGAAGCAAGCCCGCGAGGGTAAGCCAAACGCATAAACAAGCTCTCAGTTCGGATCGGAGGCTGCAACT…
e25c7d1b20ef285241ce265f5e7d11d0	0	0	0	0	0	0	0	0	0	0	0	0	0	0	0	0	0	0	0	0	0	0	0	8.02102e-05	0	0	0	0	0	0	0	0	Bacteria	Firmicutes	Negativicutes	Veillonellales-Selenomonadales	Sporomusaceae	Sporomusa	Sporomusa_ovata	/	487	TAAACTAGGAATAGACGGGGGCCCGCACAAGCGGTGGAGTATGTGGTTTAATTCGACGCAACGCGAAGAACCTTACCAGGACTTGACATTGAGTGAAAAGCTAAGAGATTAGTTCCTATCCTTCGGGATACACGAAAACAGGTGGTGCATGGCTGTCGTCAGCTCGTGTCGTGAGATGTTGGGTTAAGTCCCGCAGCGAGCGCAACCCTTATCCTTTGTTGCCAGCACGTAATGGTGGGAACTCAAGGGAGACTGCCGCAGACAATGCGGAGGAAGGCGGGGATGACGTCAAGTCATCATGCCCCTTATGTCCTGGGCTACACACGTACTACAATGGGCTTAAACAAAGCGAAGCAAGCCCGCGAGGGTAAGCCAAACGCATAAACAAGCTCTCAGTTC…
e6beaa5f4edceeec83ecfdf396152888	0	0	0	0	0	0	0	0	0	0	0	0	0	0	0	0	0	0	0	0	0	0	0	0	0	0	0	0	0	0	0	7.3412e-05	Bacteria	Firmicutes	Negativicutes	Veillonellales-Selenomonadales	Sporomusaceae	Sporomusa	uncultured	/	469	GGGCCCGCACAAGCGGTGGAGTATGTGGTTTAATTCGACGCAACGCGAAGAACCTTACCAGGACTTGACATTGAGTGAAAAGCTAAGAGATTAGTTCCTATCCTTCGGGATACACGAAAACAGGTGGTGCATGGCTGTCGTCAGCTCGTGTCGTGAGATGTTGGGTTAAGTCCCGCAACGAGCGCAACCCTTATCCTTTGTTGCCAGCACGTAATGGTGGGAACTCAAGGGAGACTGCCGCAGACAATGCGGAGGAAGGCGGGGATGACGTCAAATCATCATGCCCCTTATGTCCTGGGCTACGCACGTGCTACAATGGCCGGTACAAAGGGAAGCGAAGCCGCGAGGTGGAGCAAATCCGAAAAAAGCCGGTCTCAGTTCGGATTGCAGGCTGAAATT…
09aa1cdd49a52a78beeacebc3ceeb90d	0	0	0	0	0	0	0	0	0	0	0	0	0	0	0	0	0	0	0	0	0	0	0	0	0	0	0	0	0	0	0	0	Bacteria	Firmicutes	Negativicutes	Veillonellales-Selenomonadales	Sporomusaceae	Sporomusaceae(Family)	uncultured	/	469	GGGCCCGCACAAGCGGTGGAGTATGTGGTTTAATTCGACGCAACGCGAAGAACCTTACCAGGGTTTGACATTGAGTGAAACACTCAGAGATGAGTGCCTCTCCTTTGGGAGACACGAAAACAGGTGGTGCATGGCTGTCGTCAGCTCGTGTCGTGAGATGTTGGGTTAAGTCCCGCAACGAGCGCAACCCTTGTCCCTTGTTGCCAGCACGTAAAGGTGGGAACTCAAGGGAGACTGCCGCAGACAATGCGGAGGAAGGCGGGGATGACGTCAAGTCATCATGCCCCTTATGTCCTGGGCTACACACGTACTACAATGGGCTCAAATAGAGGGCAGCGAAGCCGCGAGGCAGAGCGAATCCCAAAAACGAGCTCTCAGTTCGGATCGGAGGCTGCAACC…
92c66fd1f61512644695ddd62cd94b68	0	0	0	0	0	0	0	0	0	0	0	0	0	0	0	0	0	0	0	0	0	0	0	0	0	0	0	0	0	0	0	0	Bacteria	Proteobacteria	Gammaproteobacteria	Burkholderiales	Comamonadaceae	Tepidimonas	uncultured	/	461	GGACCCGCACAAGCGGTGGATGATGTGGTTTAATTCGATGCAACGCGAAAAACCTTACCTACCCTTGACATGCCAGGAATCCTGCAGAGATGTGGGAGTGCTCGCAAGAGAGCCTGGACACAGGTGCTGCATGGCTGTCGTCAGCTCGTGTCGTGAGATGTTGGGTTAAGTCCCGCAACGAGCGCAACCCTTGCCATTAGTTGCTACGAAAGGGCACTCTAATGGGACTGCCGGTGACAAACCGGAGGAAGGTGGGGATGACGTCAAGTCCTCATGGCCCTTATGGGTAGGGCTACACACGTCATACAATGGCCGGTACAGAGGGCTGCCAACCCGCGAGGGGGAGCCAATCCCGTAAAACCGGTCGTAGTCCGGATTGCAGTCTGCAACTCGACTGCA…
e23d61d4c090300ceacde5c0a2b9924a	0	0	0	0	0	0	0	0	0	0	0	0	0	0	0	0	0	0	0	0	0	0	0	0	0	0	0	0	0	0	0	0.000146824	Bacteria	uncultured	Uncultured	Uncultured	Uncultured	uncultured(Phylum)	uncultured	/	467	GGGCCCGCACAAGCAGCGGAGCGTGTGGTTTAATTCGATGTTACACGAAGAACCTTACCAGGGTTTGACATGTAGGTGGTAGTGAAGCGAAAGCGGAACGACTCTTCGGAGAGCCTGCACAGGTGCTGCATGGCTGTCGTCAGCTCATGTCGTGAGATGTTGGGTTAAGTCCCGCAACGAGCGCAACCCCTATATTTAGTTGCTAACAGGTAAAGCTGAGAACTCTAGATAGACTGCCGGTGACAAACCGGAGGAAGGTGGGGATGACGTCAAATCATCATGCCCCTTATGTCTTGGGCTACACACGTGCTACAATGGACGGTACAGACGGAAGCGAAGCCGCGAGGTGGAGCAAATCCGAGAAAGCCGTTCTCAGTTCGGATTGCAGGCTGCAACTCG…
8611bac3b52ff94afb7414d95f4282ff	0	0	0	0	0	0	0	0	0	0	0	0	0	0	8.78241e-05	0	0	0	0	0	0	0	0	0	0	0	0	0	0	0	0	0	Bacteria	uncultured	Uncultured	Uncultured	Uncultured	uncultured(Phylum)	uncultured	/	467	GGGCCCGCACAAGCAGCGGAGCGTATGGTTTAATTCGATGTTACACGAAGAACCTTACCAGGGTTTGACATGTAGGTGGTAGTGAAGCGAAAGCGGAACGACTCTTCGGAGAGCCTGCACAGGTGCTGCATGGCTGTCGTCAGCTCGTGTCGTGAGATGTTGGGTTAAGTCCCGCAACGAGCGCAACCCCTATATTTAGTTGCTAACAGGTAAAGCTGAGAACTCTAGATAGACTGCCGGTGACAAACCGGAGGAAGGTGGGGATGACGTCAAATCATCATGCCCCTTATGTCTTGGGCTACACACGTGCTACAATGGACGGTACAGACGGAAGCGAAGCCGCGAGGTGGAGCAAATCCGAGAAAGCCGTTCTCAGTTCGGATTGCAGGCTGCAACTCG…
44731699cc00c92d63942598d5f07350	0	0	0	0	0	0	0	0	0	0	0	0	0	0	8.78241e-05	0	0	0	0	0	0	0	0	0	0	0	0	0	0	0	0	0	Bacteria	uncultured	Uncultured	Uncultured	Uncultured	uncultured(Phylum)	uncultured	/	467	GGCCCCGCACAAGCAGCGGAGCGTGTGGTTTAATTCGATGCTACACGAAGAACCTTACCAGGGTTTGACATGCAAGTGGTAGGAAACCGAAAGGTGACCGACCCTTCGGGGAGCTTGCACAGGTGCTGCATGGCTGTCGTCAGCTCGTGTCGTGAGATGTTGGGTTAAGTCCCGCAACGAGCGCAGCCCCTATATTTAGTTGCTAACAGGTAAAGCTGAGAACTCTAGATAGACTGCCGGTGACAAACCGGAGGAAGGTGGGGATGACGTCAAATCATCATGCCCCTTATGTCTTGGGCTACACACGTGCTACAATGGACGGTACAGACGGAAGCGAAGCCGCGAGGTGGAGCAAATCCGAGAAAGCCGTTCTCAGTTCGGATTGCAGGCTGCAACTCG…
dda44b99db65d3c24327278b8758a8fb	0	0	0	0	0	0	0	0	0	0	0	0	0	0	0	0	0	0	0	0	0	6.37806e-05	0	0	0	0	0	0	0	0	0	0	Bacteria	uncultured	Uncultured	Uncultured	Uncultured	uncultured(Phylum)	uncultured	/	467	GTCCCCGCACAAGCAGCGGAGCGTGTGGTTTAATTCGTTGCTACACGAAGAACCTTACCTGGGTTTGACATAGAGGTGGTAGGGAAGCGAAAGCGGACCGACCCTTCGGGGAGCCTCTACAGGTGGTGCATGGTTGTCGTCAGCTCGTGTCGTGAGATGTTGGGTTAAGTCCCGCAACGAGCGCAACCCCTATATTTAGTTGCTAACAGGTAAAGCTGAGGACTCTAGATAGACTGCCGGTGACAAACCGGAGGAAGGTGGGGACGACGTCAAATCATCATGCCCCTTATGTCTTGGGCTACACACGTGCTACAATGGACGGTACAGACGGAAGCGAAGCCGCGAGGTGGAGCAAATCCGAGAAAGCCGTTCTCAGTTCGGATTGCAGGCTGCAACTCG…
1c79935dd9c0cd5d4991a42dbdfe4f93	0	0	0	0	0	0	0	0	0	0	0	0	0	0	0	0	0.000353007	0	0	0	0	0	0	0	0	0	0	0	0	0	0	0	Bacteria	uncultured	Uncultured	Uncultured	Uncultured	uncultured(Phylum)	uncultured	/	467	GGGCCCGCACAAGCGGTGGAGTATGTGGTTTAATTCGACGCAACGCGAAGAACCTTACCAGGGCTTGACATTGAGTGAAAAGCGTGGAGACACGCTCCTGTCTTCGGACACACGAAAACAGGTGGTGCATGGCTGTCGTCAGCTCGTGTCGTGAGATGTTGGGTTAAGTCCCGCAACGAGCGCAACCCTTGTCCTTTGTTGCCAGCACGTAAAGGTGGGAACTCAAGGGAGACTGCCGCAGACAATGCGGAGGAAGGCGGGGATGACGTCAAGTCATCATGCCCCTTATGTCCTGGGCTACACACGTACTACAATGGGCTCTAATAGAGGGCAGCGAAGCCGCGAGGCAGAGCGAATCCCAAAAACGAGCTCTCAGTTCGGATCGGAGGCTGCAACCCG…
* For uncultured bacterial genera, the lowest taxonomic level that has been reported was used

## Sheet: Table S3
Table S3. 16S rRNA gene sequence,taxonomic assignment, and relative abundance of archaeal ASVs identified in DNA samples using illumina sequencing
ASV ID	Biotic bottle 1_Day 0	Biotic bottle 1_Day 12	Biotic bottle 1_Day 19	Biotic bottle 1_Day 29	Biotic bottle 1_Day 39	Biotic bottle 1_Day 50	Biotic bottle 1_Day 77	Biotic bottle 1_Day 86	Biotic bottle 2_Day 0	Biotic bottle 2_Day 12	Biotic bottle 2_Day 19	Biotic bottle 2_Day 29	Biotic bottle 2_Day 39	Biotic bottle 2_Day 50	Biotic bottle 2_Day 77	Biotic bottle 2_Day 86	Biotic bottle 3_Day 0	Biotic bottle 3_Day 12	Biotic bottle 3_Day 19	Biotic bottle 3_Day 29	Biotic bottle 3_Day 39	Biotic bottle 3_Day 50	Biotic bottle 3_Day 77	Biotic bottle 3_Day 86	Biotic bottle 4_Day 0	Biotic bottle 4_Day 12	Biotic bottle 4_Day 19	Biotic bottle 4_Day 29	Biotic bottle 4_Day 39	Biotic bottle 4_Day 50	Biotic bottle 4_Day 77	Biotic bottle 4_Day 86	Kingdom	Phylum	Class	Order	Family	Genus	Species	Sequence length (bp)	Sequence
4d616fc24b9f52201c54ffe5ec6f4c35	0.955303	0.975455	0.995662	0.988765	0.994413	0.990425	0.961221	0.957692	0.949484	0.987288	0.992467	0.982085	0.986377	0.965866	0.979956	0.974256	0.934298	0.991089	0.994734	0.983337	0.990479	0.978356	0.987145	0.983245	0.926324	0.963808	0.979836	0.989053	0.994013	0.994813	0.996822	0.997034	Archaea	Euryarchaeota	Methanobacteria	Methanobacteriales	Methanobacteriaceae	Methanobacterium	uncultured	467	GGGAGCACCACAACGCGTGGAGCCTGCGGTTTAATTGGATTCAACGCCGGACATCTCACCAGGGGCGACAGCAGAATGATGGCCAGGTTGACGACCTTGCTTGACAAGCTGAGAGGAGGTGCATGGCCGCCGTCAGCTCGTACCGTGAGGCGTCCTGTTAAGTCAGGCAACGAGCGAGACCCACGCCCTTAGTTACCAGCGGATCCTCCGGGATGCCGGGCACACTAAGGGGACCGCCAGTGATAAACTGGAGGAAGGAGTGGACGACGGTAGGTCCGTATGCCCCGAATCCCCTGGGCTACACGCGGGCTACAATGGCTATGACAATGGGTTCCGACACTGAAAGGTGAAGGTAATCTCCTAAACATAGTCTTAGTTCGGATCGAGGGCTGTAACCTG…
27302569038b18ba41c3ae3803b1a7cd	0.0422592	0.021202	0.00387205	0.0076837	0.00252003	0.00438837	0.036422	0.0398468	0.0468343	0.0114893	0.00661519	0.0144956	0.00953869	0.0169907	0.0135691	0.0189807	0.0528085	0.00756774	0.00457207	0.0124358	0.00587144	0.0119352	0.00937119	0.0119865	0.0603765	0.0305943	0.0143659	0.00652123	0.00225714	0.00182308	0.00184712	0.00114697	Archaea	Halobacterota	Methanomicrobia	Methanomicrobiales	Methanoregulaceae	Methanoregula	uncultured	467	GGGAGCACCACAACGGGTGGAGCCTGCGGTTTAATCGGACTCAACGCCGGGAAACTCACCAGTTAAGACAGCTGAATGATAGTCGGGCTGAAGACTCTACTTGACTAGCTGAGAGGAGGTGCATGGCCGTCGTCAGTTCGTACTGTGAAGCATCCTGTTAAGTCAGGCAACGAGCGAGACCCACGCCAACAGTTGCTAGCTCGTCCTCCGGGATGGAGAGGACACTGTTGGGACCGCCTCTGCTAAAGAGGAGGAAGGAATGGGCAACGGTAGGTCAGCATGCCCCGAATTAACTGGGCTACACGCGGGCTACAATGGGTGGGACAATGGGTATCGACACCGAAAGGTGAAGGCAATCTCCTAAACCCATCCTTAGTTCGGATTGTGGGTTGCAACTCA…
111ce2a675666d35cb022e1ee4efed01	0.000415789	0.0015086	0.0003108	0.00295412	0.0027867	0.00448811	0.00235684	0.00199644	0.00203888	0.000458351	0.000521703	0.00220532	0.00296028	0.0123986	0.00563031	0.00484335	0.00185583	0.000387427	0.000340613	0.00297378	0.00318596	0.00909349	0.00289148	0.00447881	0.00134972	0.00190482	0.00246534	0.00279928	0.00311469	0.00295288	0.00111371	0.00140405	Archaea	Thermoplasmatota	Thermoplasmata	Methanomassiliicoccales	Methanomassiliicoccaceae	Methanomassiliicoccus	uncultured	465	GGGAGCACCGCAACGGGAGGAGCGTGCGGTTCAATTGGATTCAACGCCGGAAAACTCACCAGGAGCGACGGATATATGAAGGTCAAGCTGATGACTTTACCTGATTTTCCGAGAGGTGGTGCATGGCCGTCGTCAGTTCGTACCGTAAGGCGTTCTCTTAAGTGAGATAACGAACGAGACCCTCACCATTAATTGCTAATCCCTTCTCCGGAGGGGGTGCACATTAATGGGACCGCTGGCGCTAAGTCAGAGGAAGGAGAGGTCAACGGTAGGTCCGTATGCCCCGAATCCCCTGGGCAACACGCGCGCTACAAAGGATGGGACAATGGGCTTCGACACCGAAAGGTGAAGACAATCCTGAAACCCATCCATAGTTCGGATTGGGGGCTGTAACCCGCC…
97a0bdfa5ea383fe4129caef506d99bb	0	0	0	0	0	0	0	0	0	0	0	0	0	0	0	0	0	0	0	0	0	0	0	0	0.0095411	0.00210995	0.00152182	0.000750645	0.000194162	0	0	0	Archaea	Euryarchaeota	Methanobacteria	Methanobacteriales	Methanobacteriaceae	Methanobacterium	uncultured	468	GGGAGCACCACAACGCGTGGAGCCTGCGGTTTAATTGGATTCAACGCCGGACATCTCACCAGGGGCGACAGCAGGATGATGGCCAGATTGACGATCTTGCTTGACAAGCTGAGAGGAGGTGCATGGCCGCCGTCAGCTCGTACCGTGAGGCGTCCTGTTAAGTCAGGCAACGAGCGAGACCCACGCCCTTAGTTACCAGCGGATCCTTTCAGGATGCCGGGCACACTAAGGGGACCGCCAGTGATAAACTGGAGGAAGGAGTGGACGACGGTAGGTCCGTATGCCCCGAATCCCCTGGGCTACACGCGGGCTACAATGGCTAGGACAATGGGTTCCAACACTGAAAAGTGAAGGTAATCTCCTAAACCTAGTCTTAGTTCGGATTGAGGGCTGTAACTC…
0ca3f82d5c3b087aa3be1689dbb0c029	0.0017104	0.00142706	0.0001554	0.000447594	0.000280004	0.000374009	0	0.000273486	0.00117536	0.000488908	0.00033389	0.000693808	0.000822301	0.0019899	0.000844547	0.000959944	0.00500394	0.00067154	0.000353713	0.000933913	0.000341789	0.000615705	0.000313534	0.000289995	0.00114028	0.00105498	0.00098918	0.000609899	0.000331694	0.00028245	0	0.000197754	Archaea	Halobacterota	Methanocellia	Methanocellales	Methanocellaceae	Methanocella	uncultured_archaeon	467	GGGAGCACCACAACGGGTGGAGCCTGCGGTTTAATTGGATTCAACGCCGGGAAGCTTACCGGGATCGACAGTTGGATGAAGGCCAGGCCGAAGACCTTGCCGGACTAGCTGAGAGGAGGTGCATGGCCGTCGTCAGTTCGTACCGTGAGGCGTCCTGTTAAGTCAGGCAACGAGCGAGACCCATGTCCACTGTTGCTAACGCGTCCGCGAGGATGGCGAGTACACTGTGGAGACCGCTGGCGCTAAGTCAGAGGAAGGATTGGTCGACGGTAGGTCAGTATGCCCCGAATATCCCGGGCTACACGCGGGCTACAATGGATGTGACAATGGGTAACTACCCCGAAAGGGGATGTCAATCTCTTAAACACATCCTTAGTTCGGATCGAGGGCTGGAACCCG…
76ccb96b24b4242f81c280c0370a91c0	0.000311841	0.000407731	0	0.000149198	0	0	0	0	0.000467744	0.000275011	6.26043e-05	0.000520356	0.00030151	0	0	0	0	0	0	0.000319497	0.000122067	0	0	0	0	0.000527488	0.00024349	0.000265853	8.8991e-05	0.000128386	0.000108654	7.91014e-05	Archaea	Halobacterota	Methanocellia	Methanocellales	Methanocellaceae	Methanocella	uncultured_archaeon	467	GGGAGCACCACAACGGGTGGAGCCTGCGGTTTAATTGGATTCAACGCCGGGAAGCTTACCGGGATCGACAGTTGGATGAAGGCCAGGCCGAAGACCTTGCCGGACTAGCTGAGAGGAGGTGCATGGCCGTCGTCAGTTCGTACCGTGAGGCGTCCTGTTAAGTCAGGCAACGAGCGAGACCCATGTCCACCGTTGCTAACACGTCCGAAAGGATGGTGAGTACACCGTGGAGACCGCTGGCGCTAAGTCAGAGGAAGGATTGGTCGACGGTAGGTCAGTATGCCCCGAATATCCCGGGCTACACGCGGGCTACAATGGATACGACAATGGGTAACAACACCGAAAGGTGGCGTCAATCTCTTAAACGTATCCCTAGTTCGGATCGAGGGCTGGAACCCG…
bdd9739ede8814491593e8a89aee0a79	0	0	0	0	0	0	0	0	0	0	0	0	0	0	0	0	0	0	0	0	0	0	0	0	0	0	0.000213054	0	0	0	0	0	Archaea	Halobacterota	Methanocellia	Methanocellales	Methanocellaceae	Methanocella	uncultured_archaeon	467	GGGAGCACCACAACGGGTGGAGCCTGCGGTTTAATTGGATTCAACGCCGGGAAGCTTACCGGGATCGACAGTTGTATGAAGGCCAGGCTGAAGACCTTGCCGGACTAGCTGAGAGGAGGTGCATGGCCGTCGTCAGTTCGTACCGTGAGGCGTCCTGTTAAGTCAGGCAACGAGCGAGACCCATTTCCACTGTTGCTAACGCGTCCGCGAGGATGGCGAGTACACTGTGGAGACCGCTGGCGCTAAGTCAGAGGAAGGATTGGTCGACGGTAGGTCAGTATGCCCCGAATATCCCGGGCTACACGCGGGCTACAATGGATAGGACAATGGGTAACGACACCGAAAGGTGAAGTCAATCTCTTAAACCTATCCTTAGTTCGGATTGAGGGCTGAAACTCG…
4f4a1ff25a2f6328dd80d4fd2df91745	0	0	0	0	0	0	0	0	0	0	0	0	0	0	0	0	0	0	0	0	0	0	0	0	0.00126827	0	0.000365236	0	0	0	0	0	Archaea	Halobacterota	Methanosarcinia	Methanosarciniales	Methanosaetaceae	Methanosaeta	uncultured	467	GGGAGCACCACAACGGGTGGAGCTTGCGGTTTAATTGGATTCAACGCCGGAAATCTTACCGGGACCGACAGCAATATGAAGGCCAGGCTGAAGACTTTGCCGGATTAGCTGAGAGGTGGTGCATGGCCGTCGTCAGTTCGTACTGTGAAGCATCCTGTTAAGTCAGGCAACGAGCGAGACCCACGCCCACAGTTGCCAGCGTACTCTCTGGAGTGACGGGTACACTGTGGGGACCGCCGCTGCTAAAGCGGAGGAAGGAATGGGCAACGGTAGGTCAGTATGCCCCGAATATCCCGGGCTACACGCGAGCTACAATGGTTGGTACAATGGGTATCTACCCCGAAAGGGGACGGGAATCTCCTAAAACCAATCTTAGTTCGGATTGAGGGCTGCAACTCG…
9264dabdbcf112ffd0409f2ab750d11c	0	0	0	0	0	0	0	0	0	0	0	0	0	0	0	0	0.00227363	0.000284113	0	0	0	0	0	0	0	0	0	0	0	0	0	0	Archaea	Euryarchaeota	Methanobacteria	Methanobacteriales	Methanobacteriaceae	Methanobacterium	Methanobacterium_congolense	469	GGGAGCACCACAACGCGTGGAGCCTGCGGTTTAATTGGATTCAACGCCGGACATCTCACCAGGGGCGACAGCCGTATGATAGCCAGGTTGATGACCTTGCTTGACAAGCTGAGAGGAGGTGCATGGCCGCCGTCAGCTCGTACCGTGAGGCGTCCTGTTAAGTCAGGCAACGAGCGAGACCCACGCCCTTAGTTACCAGCGGATCCCTTTGGGGATGCCGGGCACACTAAGGGGACCGCCAGTGATAAACTGGAGGAAGGAGTGGACGACGGTAGGTCCGTATGCCCCGAATCCCCTGGGCTACACGCGGGCTACAATGGCTGGGACAATGGGTTCCTACACCGAAAGGTGGCGGTAATCTCCTAAACCTAGTCTTAGTTCGGATTGAGGGCTGTAACT…
1ce3fc6f7fe6cecaf7dccbb8cdda2796	0	0	0	0	0	0	0	0	0	0	0	0	0	0	0	0	0.00340073	0	0	0	0	0	0	0	0	0	0	0	0	0	0	0	Archaea	Euryarchaeota	Methanobacteria	Methanobacteriales	Methanobacteriaceae	Methanobacterium	uncultured	467	GGGAGCACCACAACGCGTGGAGCCTGCGGTTTAATTGGATTCAACGCCGGACATCTCACCAGGGGCGACAGCAGAATGATAGCCAGGTTGATGACCTTGCTTGACAAGCTGAGAGGAGGTGCATGGCCGCCGTCAGCTCGTACCGTGAGGCGTCCTGTTAAGTCAGGCAACGAGCGAGACCCACGCCCTTAGTTACCAGCGGATCCTTCGGGATGCCGGGCACACTAAGGGGACCGCCAGTGATAAACTGGAGGAAGGAGTGGACGACGGTAGGTCCGTATGCCCCGAATCCCCTGGGCTACACGCGGGCTACAATGGTTAGGACAATGGGTTCCGACACTGAAAAGTGAAGGTAATCTCCTAAACCTGGCCTTAGTTCGGATTGAGGGCTGTAACTCG…
9b37eb20f5bc1de340f555d9da86eafd	0	0	0	0	0	0	0	0	0	0	0	0	0	0	0	0	0	0	0	0	0	0	0	0	0	0	0	0	0	0	0	0	Archaea	Halobacterota	Methanocellia	Methanocellales	Methanocellaceae	Methanocella	uncultured	469	GGGAGCACCACAACGGGTGGAGCCTGCGGTTTAATTGGACTCAACGCCGGACAGCTTACCGGGATCGACAGTTGTATGAAGGCCAGGCTGAAGACCTTGCCGGACTAGCTGAGAGGAGGTGCATGGCCGCCGTCAGTTCGTACCGTGAGGCGTCCTGTTAAGTCAGGCAACGAGCGAGACCCATATCCACTGTTGCTAACATGTCCCGCGAGGGATGGTGAGTACACGGTGGAGACCGCTGGCGCTAAGTCAGAGGAAGGGGTGGTCGACGGTAGGTCAGTATGCCCCGAATATCCCGGGCTACACGCGGGCTACAATGGACTGGACAATGGGTAACGACACCGAAAGGTGAGGTCAATCTCTTAAACCAGTTCTTAGTCCGGATTGAGGGCTGTAACT…
5f52da98aa6d29c8ca438940a05dbdeb	0	0	0	0	0	0	0	0	0	0	0	0	0	0	0	0	0.000359506	0	0	0	0	0	0	0	0	0	0	0	0	0	0	0	Archaea	Halobacterota	Methanocellia	Methanocellales	Methanocellaceae	Methanocella	uncultured_archaeon	467	GGGAGCACCACAACGGGTGGAGCCTGCGGTTTAATTGGATTCAACGCCGGGAAGCTTACCGGGATCGACAGTTGGATGAAGGCCAGGCCGAAGACCTTGCCGGACTAGCTGAGAGGAGGTGCATGGCCGTCGTCAGTTCGTACCGTGAGGCGTCCTGTTAAGTCAGGCAACGAGCGAGACCCATGTCCACCGTTGCTAACGCTTCTGCAAAGAAGGCGAGTACACCGTGGAGACCGCTGGCGCTAAGTCAGAGGAAGGATTGGTCGACGGTAGGTCAGTATGCCCCGAATATCCCGGGCTACACGCGGGCTACAATGGATACGACAATGGGTAACAACACCGAAAGGTGGCGTCAATCTCTTAAACGTATCCCTAGTTCGGATCGAGGGCTGGAACCCG…
c26a27c8620d5057087c6b1d85f52cdd	0	0	0	0	0	0	0	0	0	0	0	0	0	0	0	0.000130901	0	0	0	0	0	0	0	0	0	0	0	0	0	0	0.000108654	0	Archaea	Halobacterota	Methanocellia	Methanocellales	Methanocellaceae	Methanocella	uncultured_archaeon	467	GGGAGCACCACAACGGGTGGAGCCTGCGGTTTAATTGGATTCAACGCCGGGAAGCTTACCGGGATCGACAGTTGGATGAAGGCCAGGCCGAAGACCTTGCCGGACTAGCTGAGAGGAGGTGCATGGCCGTCGTCAGTTCGTACCGTGAGGCGTCCTGTTAAGTCAGGCAACGAGCGAGACCCATGTCCACCGTTGCTAACACGTCCGAAAGGATGGTGAGTACACCGTGGAGACCGCTGGCGCTAAGTCAGAGGAAGGATTGGTCGACGGTAGGTCAGTATGCCCCGAATATCCCGGGCTACACGCGGGCTACAATGGATGTGACAATGGGTAACTACCCCGAAAGGGGATGTCAATCTCTTAAACACATCCTTAGTTCGGATCGAGGGCTGGAACCCG…
4317aba86e737c3cdc881d610e36d619	0	0	0	0	0	0	0	0	0	0	0	0	0	0.00275524	0	0	0	0	0	0	0	0	0	0	0	0	0	0	0	0	0	0	Archaea	Euryarchaeota	Methanobacteria	Methanobacteriales	Methanobacteriaceae	Methanobacterium	uncultured	467	GGGAGCACCACAACGCGTGGAGCCTGCGGTTTAATTGGATTCAACGCCGGACATCTCACCAGGGGCGACAGCAGAATGATGGCCAGGTTGACGACCTTGCTTGACAAGCTGAGAGGAGGTGCATGGCCGCCGTCAGCTCGTACCGTGAGGCGTCCTGTTAAGTCAGGCAACGAGCGAGACCCACGCCCTTAGTTACCAGCGGATCCTCCGGGATGCCGGGCACACTAAGGGGACCGCCAGTGATAAACTGGAGGAAGGAGTGGACGACGGTAGGTCCGTATGCCCCGAATCCCCTGGGCTACACGCGGGCTACAATGGCTATGACAATGGGTTCCGACACTGAAAGGTGAAGGTAATCTCCTAAACATAGTCTTAGTTCGGATCGACGGCTGTAACCTG…
9bf5a0ea8b8d70b0f610fc302e8a3993	0	0	0	0	0	0	0	0	0	0	0	0	0	0	0	0	0	0	0	0	0	0	0	0	0	0	0	0	0	0	0	0	Archaea	Euryarchaeota	Methanobacteria	Methanobacteriales	Methanobacteriaceae	Methanobacterium	uncultured	486	GGGAGCACCACAACGCGTGGAGCCTGCGGTTTAATTGGATTCAACGCCGGACATCTCACCAGGGGCGACAGCAGAATGATGGCCAGGTTGACGACCTTGCTTGACAAGCTGAGAGGAGGTGCATGGCCGCCGTCAGCTCGTACCGTGAGGCGTCCTGTTAAGTCAGGCAACGAGCGAGACCCACGCCCTTAGTTACCAGCGGATCCTCCGGGATGCCGGGCACACTAAGGGGACCGCCAGTGATAAACTGGAGGAAGGAGTGGACGACGGTAGGTCCGTATGCCCCGAATCCCCTGGGCTACACGCGGGCTACAATGGCTATGACAATGGGTTCCGACACTGAAAGGTGAAGGTAATCTCCTAAACATAGTCTTAGTTCGGATCGAGGGCTGTAACCTG…
dc4cd361362591cf2a7bd310366aff78	0	0	0	0	0	0.000324141	0	0	0	0	0	0	0	0	0	0	0	0	0	0	0	0	0	0	0	0	0	0	0	0	0	0	Archaea	Euryarchaeota	Methanobacteria	Methanobacteriales	Methanobacteriaceae	Methanobacterium	uncultured	487	GGGAGCACCACAACGCGTGGAGCCTGCGGTTTAATTGGATTCAACGCCGGACATCTCACCAGGGGCGACAGCAGAATGATGGCCAGGTTGACGACCTTGCTTGACAAGCTGAGAGGAGGTGCATGGCCGCCGTCAGCTCGTACCGTGAGGCGTCCTGTTAAGTCAGGCAACGAGCGAGACCCACGCCCTTAGTTACCAGCGGATCCTCCGGGATGCCGGGCACACTAAGGGGACCGCCAGTGATAAACTGGAGGAAGGAGTGGACGACGGTAGGTCCGTATGCCCCGAATCCCCTGGGCTACACGCGGGCTACAATGGCTATGACAATGGGTTCCGACACTGAAAGGTGAAGGTAATCTCCTAAACATAGTCTTAGTTCGGATCGAGGGCTGTAACCTG…
4e0327c68eb76005a62ebb91bdce50ff	0	0	0	0	0	0	0	0	0	0	0	0	0	0	0	0	0	0	0	0	0	0	0	0	0	0	0	0	0	0	0	0	Archaea	Euryarchaeota	Methanobacteria	Methanobacteriales	Methanobacteriaceae	Methanobacterium	uncultured	484	GGGAGCACCACAACGCGTGGAGCCTGCGGTTTAATTGGATTCAACGCCGGACATCTCACCAGGGGCGACAGCAGAATGATGGCCAGGTTGACGACCTTGCTTGACAAGCTGAGAGGAGGTGCATGGCCGCCGTCAGCTCGTACCGTGAGGCGTCCTGTTAAGTCAGGCAACGAGCGAGACCCACGCCCTTAGTTACCAGCGGATCCTCCGGGATGCCGGGCACACTAAGGGGACCGCCAGTGATAAACTGGAGGAAGGAGTGGACGACGGTAGGTCCGTATGCCCCGAATCCCCTGGGCTACACGCGGGCTACAATGGCTATGACAATGGGTTCCGACACTGAAAGGTGAAGGTAATCTCCTAAACATAGTCTTAGTTCGGATCGAGGGCTGTAACCTG…
8cb9f37749b4215b05614a9c7eef089e	0	0	0	0	0	0	0	0	0	0	0	0	0	0	0	0.000436338	0	0	0	0	0	0	0	0	0	0	0	0	0	0	0	0	Archaea	Euryarchaeota	Methanobacteria	Methanobacteriales	Methanobacteriaceae	Methanobacterium	uncultured	475	GGGCCCGCACAAGCGGTGGAGCATGTGGTTTAATTCGACGCAACGCGAAGAACCTTACCAAGGCTTGACGTCCATAGAATCCTGGAGAGATCCGGGAGTGCCCTTCGGGGAGCTATGAGACAGGTGGTGCATGGTTGTCGTCAGCTCGTACCGTGAGGCGTCCTGTTAAGTCAGGCAACGAGCGAGACCCACGCCCTTAGTTACCAGCGGATCCTCCGGGATGCCGGGCACACTAAGGGGACCGCCAGTGATAAACTGGAGGAAGGAGTGGACGACGGTAGGTCCGTATGCCCCGAATCCCCTGGGCTACACGCGGGCTACAATGGCTATGACAATGGGTTCCGACACTGAAAGGTGAAGGTAATCTCCTAAACATAGTCTTAGTTCGGATCGAGGGCT…
93e9039dfd4a7715c61399608a1233f7	0	0	0	0	0	0	0	0	0	0	0	0	0	0	0	0.000392704	0	0	0	0	0	0	0	0	0	0	0	0	0	0	0	0	Archaea	Euryarchaeota	Methanobacteria	Methanobacteriales	Methanobacteriaceae	Methanobacterium	uncultured	484	GGGAGCACCACAACGCGTGGAGCCTGCGGTTTAATTGGATTCAACGCCGGACATCTCACCAGGGGCGACAGCAGAATGATGGCCAGGTTGACGACCTTGCTTGACAAGCTGAGAGGAGGTGCATGGCCGCCGTCAGCTCGTACCGTGAGGCGTCCTGTTAAGTCAGGCAACGAGCGAGACCCACGCCCTTAGTTACCAGCGGATCCTCCGGGATGCCGGGCACACTAAGGGGACCGCCAGTGATAAACTGGAGGAAGGAGTGGACGACGGTAGGTCCGTATGCCCCGAATCCCCTGGGCTACACGCGGGCTACAATGGCTATGACAATGGGTTCCGACACTGAAAGGTGAAGGTAATCTCCTAAACATAGTCTTAGTTCGGATCGAGGGCTGTAACCTG…
a66b5bbf0ad5f2b728f9597856066196	0	0	0	0	0	0	0	0	0	0	0	0	0	0	0	0	0	0	0	0	0	0	0.000278697	0	0	0	0	0	0	0	0	0	Archaea	Euryarchaeota	Methanobacteria	Methanobacteriales	Methanobacteriaceae	Methanobacterium	uncultured	484	AAACAATGAATTGACGGGGGAGCACCACAACGCGTGGAGCCTGCGGTTTAATTGGATTCAACGCCGGACATCTCACCAGGGGCGACAGCAGAATGATGGCCAGGCTGACGACCTTGCTTGACAAGCTGAGAGGAGGTGCATGGCCGCCGTCAGCTCGTACCGTGAGGCGTCCTGTTAAGTCGGGCAACGAGCGAGACCCACGCCCTTAGTTACCAGCGGATCCTCCGGGATGCCGGGCACACTAAGGGGACCGCCAGTGATAAACTGGAGGAAGGAGTGGACGACGGTAGGTCCGTATGCCCCGAATCCCCTGGGCTACACGCGGGCTACAATGGCTATGACAATGGGTTCCGACACTGAAAGGTGAAGGTAATCTCCTAAACATAGTCTTAGTTCGGA…
ca8e5ffe296cb27b0e3094840bf4bc29	0	0	0	0	0	0	0	0	0	0	0	0	0	0	0	0	0	0	0	0	0	0	0	0	0	0	0	0	0	0	0	0	Archaea	Euryarchaeota	Methanobacteria	Methanobacteriales	Methanobacteriaceae	Methanobacterium	uncultured	485	AAACAAAGGAATAGGCGGGGGAGCACCACAACGCGTGGAGCCTGCGGTTTAATTGGATTCAACGCCGGACATCTCACCAGGGGCGACAGCAGAATGATGGCCAGGTTGACGACCTTGCTTGACAAGCTGAGAGAAGGTGCATGGCCGCCGTCAGCTCGTACCGTGAGGCGTCCTGTTAAGTCAGGCAACGAGCGAGACCCACGCCCTTAGTTACCAGCGGATCCTCCGGGATGCCGGGCACACTAAGGGGACCGCCAGTGATAAACTGGAGGAAGGAGTGGACGACGGTAGGTCCGTATGCCCCGAATCCCCTGGGCTACACGCGGGCTACAATGGCTATGACAATGGGTTCCGACACTGAAAGGTGAAGGTAATCTCCTAAACATAGTCTTAGTTCGG…
32ccadd51aba1dad40535c9b88adcb1d	0	0	0	0	0	0	0	0.00019144	0	0	0	0	0	0	0	0	0	0	0	0	0	0	0	0	0	0	0	0	0	0	0	0	Archaea	Euryarchaeota	Methanobacteria	Methanobacteriales	Methanobacteriaceae	Methanobacterium	uncultured	485	TAAACTCAGAATTGGCGGGGGAGCACCACAACGCGTGGAGCCTGCGGTTTAATTGGATTCAACGCCGGACATCTCACCAGGGGCGACAGCAGAATGATGGCCAGGTTGACGACCTTGCTTGACAAGCTGAGAGGAGGTGCATGGCCGCCGTCAGCTCGTACCGTGAGGCGTCCTGTTAAGTCAGGCAACGAGCGAGACCCACGCCCTTAGTTACCAGCGGATCCTCCGGGATGCCGGGCACACTAAGGGGACCGCCAGTGATAAACTGGAGGAAGGAGTGGACGACGGTAGGTCCGTATGCCCCGAATCCCCTGGGCTACACGCGGGCTACAATGGCTATGACAATGGGTTCCGACACTGAAAGGTGAAGGTAATCTCCTAAACATAGTCTTAGTTCGG…
c99f0bc7a7a6fe37614e2c067bccd359	0	0	0	0	0	0	0	0	0	0	0	0	0	0	0	0	0	0	0	0	0	0	0	0	0	0	0	0	0	0	0	0.000138427	Archaea	Euryarchaeota	Methanobacteria	Methanobacteriales	Methanobacteriaceae	Methanobacterium	uncultured	484	AATAAAGGAATAGGCGGGGGAGCACCACAACGCGTGGAGCCTGCGGTTTAATTGGATTCAACGCCGGACACCTCACCAGGGGCGACAGCAGAATGATGGCCAGGTTGACGACCTTGCTTGACAAGCTGAGAGGAGGTGCATGGCCGCCGTCAGCTCGTACCGTGAGGCGTCCTGTTAAGTCAGGCAACGAGCGAGACCCACGCCCTTAGTTACCAGCGGATCCTCCGGGATGCCGGGCACACTAAGGGGACCGCCAGTGATAAACTGGAGGAAGGAGTGGACGACGGTAGGTCCGTATGCCCCGAATCCCCTGGGCTACACGCGGGCTACAATGGCTATGACAATGGGTTCCGACACTGAAAGGTGAAGGTAATCTCCTAAACATAGTCTTAGTTCGGA…
727158a6efc30ebfabcac6bd801c2002	0	0	0	0	0	0	0	0	0	0	0	0	0	0	0	0	0	0	0	0	0	0	0	0	0	0	0	0	0	0	0	0	Archaea	Euryarchaeota	Methanobacteria	Methanobacteriales	Methanobacteriaceae	Methanobacterium	uncultured	485	TAATAAAGGAATTGACGGGGGAGCACCACAGCGCGTGGAGCCTGCGGTTTAATTGGATTCAACGCCGGACATCTCACCAGGGGCGACAGCAGAATGATGGCCAGGTTGACGACCTTGCTTGACAAGCTGAGAGGAGGTGCATGGCCGCCGTCAGCTCGTACCGTGAGGCGTCCTGTTAAGTCAGGCAACGAGCGAGACCCACGCCCTTAGTTACCGGCGGATCCTCCGGGATGCCGGGCACACTAAGGGGACCGCCAGTGATAAACTGGAGGAAGGAGTGGACGACGGTAGGTCCGTATGCCCCGAATCCCCTGGGCTACACGCGGGCTACAATGGCTATGACAATGGGTTCCGACACTGAAAGGTGAAGGTAATCTCCTAAACATAGTCTTAGTTCGG…
aa70fd76c98c362faa8ddefca0776e8b	0	0	0	0	0	0	0	0	0	0	0	0	0	0	0	0	0	0	0	0	0	0	0	0	0	0	0	0	0	0	0	0	Archaea	Euryarchaeota	Methanobacteria	Methanobacteriales	Methanobacteriaceae	Methanobacterium	uncultured	468	GGGAGCACCACAACGCGTGGAGCCTGCGGTTTAATTGGATTCAACGCCGGACATCTCACCAGGGGCGACAGCAGAATGATGGCCAGGTTGACGACCTTGCTTGACAAGCTGAGAGGAGGTGCATGGCCGCCGTCAGCTCGTACCGTGAGGCGTCCTGTTAAGTCAGGCAACGAGCGAGACCCACGCCCTTAGTTACCAGCGGATCCTCCGGGATGCCGGGCACACTAAGGGGACCGCCAGTGATAAACTGGAGGAAGGAGTGGACGACGGTAGGTCCGTATGCCCCGAATCCCCTGGGCTACACACGTACTACAATGGGCTTAAACAAAGCGAAGCAAGCCCGCGAGGGTAAGCCAAACGCATAAACAAGCTCTCAGTTCGGATCGGAGGCTGCAACTC…
e8b2aeb7d1bf2017f4b14384f0c34072	0	0	0	0	0	0	0	0	0	0	0	0	0	0	0	0	0	0	0	0	0	0	0	0	0	0	0	0	0	0	0	0	Archaea	Euryarchaeota	Methanobacteria	Methanobacteriales	Methanobacteriaceae	Methanobacterium	uncultured	484	AACTAAGGAATTGGCGGGGGAGCACCACAACGCGTGGAGCCTGCGGTTTAATTGGATTCAACGCCGGACATCTCACCAGGGGCGACAGCAGAATGATGGCCAGGTTGACGACCTTGCTTGACAAGCTGAGAGGAGGTGCATGGCCGCCGTCAGCTCGTACCGTGAGGCGTCCTGTTAAGTCAGGCAACGAGCGAGACCCACGCCCTTAGTTACCAGCGGATCCTCCGGGATGCCGGGCACACTAAGGGGACCGCCAGTGATAAACTGGAGGAAGGAGTGGACGACGGTAGGTCCGTATGCCCCGAATCCCCTGGGCTACACGCGGGCTACAATGGCTATGACAATGGGTTCCGACACTGAAAGGTGAAGGTAATCTCCTAAACATAGTCTTAGTTCGGA…
648c20fad7d63035d7eda76bc664d383	0	0	0	0	0	0	0	0	0	0	0	0	0	0	0	0	0	0	0	0	0	0	0	0	0	0	0	0	0	0	0	0	Archaea	Thermoplasmatota	Thermoplasmata	Methanomassiliicoccales	Methanomassiliicoccaceae	Methanomassiliicoccus	uncultured	465	GGGAGCACCACAACGGGTGGAGCCTGCGGTTTAATCGGACTCAACGCCGGAAAACTCACCAGGAGCGACGGATATATGAAGGTCAAGCTGATGACTTTACCTGATTTTCCGAGAGGTGGTGCATGGCCGTCGTCAGTTCGTACCGTAAGGCGTTCTCTTAAGTGAGACAACGAACGAGACCCTCACCATTAATTGCTAATCCCTTCTCCGGAGGGGGTGCACATTAATGGGACCGCTGGCGCTAAGTCAGAGGAAGGAGAGGTCAACGGTAGGTCCGTATGCCCCGAATCCCCTGGGCAACACGCGCGCTACAAAGGATGGGACAATGGGCTTCGACACCGAAAGGTGAAGACAATCCTGAAACCCATCCATAGTTCGGATTGGGGGCTGTAACCCGCC…
* For uncultured bacterial genera, the lowest taxonomic level that has been reported was used
